# Supplementary material for: Discovery and functional characterization of neuropeptides in crinoid echinoderms
Source: Front Neurosci. 2022 Dec 13;16:1006594. doi: 10.3389/fnins.2022.1006594 (PMC9793003; doi:10.3389/fnins.2022.1006594)
Supplement: Supplementary file 3 [file Data_Sheet_3.XLSX]

## Sheet: Amed
Neuropeptide precursor	Nucleotide sequence (forward strand)	Amino acid sequence	Assembly and sequence notes	Original transcript was forward or reverse	id code	Full header	Notes
Monomeric NPs
Calcitonin-type precursor	gatcacccacatgcgttattaaatatcaaagtccttattaacaaatcaaacagcaccaataaagattttacttgtgacgtcatacagcaaaatagattcaaccaattgagatatacattggccagtggactggccttgtcgaggtataaatgagattgagaaattatctgcctatgtgaacacaatttacaattgaaagaactaaggtgggatacacaagatatcgtatagtggattttgcatcaattatttttcagggatatacggtcatcttttaaacatgaatacatcatggatatcaagtgttttaatatcatgcttactaatttgtattgtccaatcagcatcagccagtagggaaagacgaggtatcatcacatcaaactttttacgggacct…	MNTSWISSVLISCLLICIVQSASASRERRGIITSNFLRDLADRIDIYNEWVELNDLDNHNQLQQEKRGCDVFGGCAQLKVGRELAIDTLQKGSGGMFGSSGPGRKRRSTQSNDVNV	contig file. Sequence confirmed by cloning.	reverse	1792460	>1792460 length 1498 cvg_74.8_tip_1	Nucleotide sequence reported in Richard Wademan (QMUL) BSc dissertation.
Eclosion hormone-type precursor	cgtctcatctctagaagacgataagaaaaaagaatctgttttgtttagcgtgatacgagagatcttggtgagcgctggaacagggagctagagagtaagttaatcttataggttgacgattgtaactgttttaaagaccgtttctgaagaattttcaagaaaaaccagacgtttattttattcatcatgtcaatttcaaaagtgatgctgttcacaacgttattctacacgtgtttacagatagctgatatgttacccacaaatgaagacttttctagagagaacgcaatgtttgttcgtctactaaacggaatccctacgccggacagcaatgatctaaatccagctgagagagggttaggcttgtatgaaaactcgaagcgagcggccgatgtatgt…	MSISKVMLFTTLFYTCLQIADMLPTNEDFSRENAMFVRLLNGIPTPDSNDLNPAERGLGLYENSKRAADVCPRECFACSAVLQGIRPIICIRGCQGSHLVSPS	contig file	reverse	1687740	>1687740 length 495 cvg_60.5_tip_1
Kisspeptin-type precursor 1	atttcctctattaaagatatcacaccaccgccgcagagagcaccgctgctcatcgtattgatgatgataatgatgattcatactgcgcatgtgcacctgtggtaataaaagcaatgctcatttgctacctgcagtcactggtggaatcttttaaccaaactgaacatcttttatttggattcaactttttcatatttctatacattcattattagatttgtaaacaaataaatcatgcagttagttattctatgcttggcattattatggccatgtacagtactcacagatgaaacaccaacagcactgaggaacccagatttagaaaacgatatttttcaacaaggattcgaccgtgcgttatttttacacaatttaagagagaagcatgtgctggcc…	MQLVILCLALLWPCTVLTDETPTALRNPDLENDIFQQGFDRALFLHNLREKHVLAYIIKAAAEDLLANEALQMKPYEGNDSPSESNVAVTEDDMEYETTRSSDGTDVSKRGNCPGDRCLRIKKKPKQTSSCSHNACLRILPFGKRALGSRGVQFKRPSSGSKTRSTSGGGGGGRTNLRPSFPFGKKDYE	contig file	reverse	1772984	>1772984 length 981 cvg_58.1_tip_1
Kisspeptin-type precursor 2	ctgaaagaaatcgtgattactatgattaggtctgctgtagacgttatcctgtttattacactgagttctatattggtatcaagtcgagcactgcccttacaacatggcagagtgactccagaaaaatcatacgagggatttttagacgaaccagaagtgtcagaagatagtttataccgcaataacatattaagtgattatgggtggcgaaagaaggcagttctcatgacagatctgaaacgagaccaatcacacgagggcaaggacaaagaagacaaaaggaatcagagaaaacattcctttcgaggaatgattgggaaaagattttttgatcagcaattgccttcacaagcagaaagcaaaatgtgcgtgatggaagttgttataggttttcttttt…	MIRSAVDVILFITLSSILVSSRALPLQHGRVTPEKSYEGFLDEPEVSEDSLYRNNILSDYGWRKKAVLMTDLKRDQSHEGKDKEDKRNQRKHSFRGMIGKRFFDQQLPSQAESKMCVMEVVIGFLFGEDQSINEPEVKHVWTRCKDNNRLLEN	contig file	reverse	1684927	>1684927 length 489 cvg_48.4_tip_0
Luqin-type precursor 1	cgggggactcccattgcattcctttttttctatactgcccccaaacgattgaaagtctagctcagttgcgttataaatccgccagctgagctgaaacaagtttacacttttattaaatctgagactgatgggttacctcgttaaacaagaataacactatagtcttaagtgcaattgcctttttattgtagttttattaagaatagcgagcaacgaattcattcatcggtgttttatttgaaaccaaacgcattcaataatctacttagagatctcaaacgttttaagatggttaacaacagtccggtgacgtcgatattatgtatgactcttgtgtatgttttaattctatccactgtaacgccgatcgaagcagtacgccgcctcaatcaccctcca…	MVNNSPVTSILCMTLVYVLILSTVTPIEAVRRLNHPPKHSRWGKRTYTSLSESNKDMADIKEDLLNISTTLRTLFNKDNTDFIDTPGLCDGPFLKRLKCIIRSRHTHDITSQTHFIDLSNQEV	contig file	forward	1764286	>1764286 length 872 cvg_80.8_tip_1
Luqin-type precursor 2	taacgtttgcggagtgatagcaacattgctcttgacaactgcatttcgcaatttctttctctctcttcttttcctacgcgttgctatgggctataaggtatatagttctgttaatgcgttcaaaatcatcagagtagagaatacattgagaagcatcggagtggagcaggcgacttagaccaacctctatatttatagtttataaagttaaaatgggcatcagtaagatatacattggtttgttagttgtgttaatattacaaagtatattaacatctaaagtatcgtcgaatcctgttcgcaaactgaacgaaccaccttcactaagcagatggggtaaacgtgcaatgaaaatttcagaagaagaaccacaagaattaaccataaaaatgttcggag…	MGISKIYIGLLVVLILQSILTSKVSSNPVRKLNEPPSLSRWGKRAMKISEEEPQELTIKMFGDENAFCVHIAAGGIYRCVTTKDERYNNYRK	contig file	forward	1776474	>1776474 length 1039 cvg_53.4_tip_1
Melanin-concentrating hormone-type precursor	actaaaaatgcaaaagttagtgctactctgccttgttatcatgatagtggcggcaagcgcggtatttgcagcagcagcagcagacgactggtctttgccgcctaaatttgacgatagacccctcactgatgctaccgcggctgaggcaactaaggataatgttggttcacatacatccactatcctgaagagaagcaggaactcatccgtgcgtcttgttccctgtatggactggcttcgaaaaagatggcgatattgctgggttagatcaaagtcaagctaaacgcaataacaacattcaacaactcctaacccgacacagtccgatatcgatccaaagagaataggaggcgaacattgtcaaagaaaaaaacacactatcaggattgaacccgaaac…	MQKLVLLCLVIMIVAASAVFAAAAADDWSLPPKFDDRPLTDATAAEATKDNVGSHTSTILKRSRNSSVRLVPCMDWLRKRWRYCWVRSKSS	contig file	forward	1704528	>1704528 length 540 cvg_41.7_tip_1
Orexin-type precursor	atgcagagaaggctatggataacattgttactgatactggcaatgtttgtggacagtacccaatgtggcaggaggaaatgcaagtgtccagatgcgagatcgggtgattgtagaataccacctggttgccgttgtccgcttgtcagggccttatgtagaagcaagccaaaatcgacgttagtcggtaaacggaacgcatcgaattcctgcagcccgggggatccactagttctagagcggccgccaccgcggtggagctccagcttttgttccctttag	MQRRLWITLLLILAMFVDSTQCGRRKCKCPDARSGDCRIPPGCRCPLVRALCRSKPKSTLVGKRNASNSCSPGDPLVLERPPPRWSSSFCSL	contig file. Sequence confirmed by cloning.	reverse	1706092	>1706092 length 544 cvg_25.0_tip_1	Nucleotide sequence reported in Zakaryya Ahmad (QMUL) BSc dissertation.
Pedal peptide/orcokinin-type precursor	N/A	N/A	N/A	N/A	N/A	N/A
Prolactin-releasing hormone/short neuropeptide-F-type precursor	ataattgcacacataccaactcagttgtgattagtatatcaacagtcatcacgaatcagtcgcacttcgcaactgtgcaaattcaaggtagctttaataataccattaggaatcaactagctcattgtttacaccatgggacagaccaggtgttgtgtggtaggcctattactttttgcgttgatggtgagtttactgataacaagatcatcggcggatacaaaggaggaacgagagctttccgataaagaacgtgtagcgataggttcaatactctccggtcaacggcgtccatggcgctatgggcgaagatcgtggaatcctaggccagatcaagagaattctctgtacaatgctaaagttgccgacttgttacgccaacaagcaacagagcagaac…	MGQTRCCVVGLLLFALMVSLLITRSSADTKEERELSDKERVAIGSILSGQRRPWRYGRRSWNPRPDQENSLYNAKVADLLRQQATEQNEYDNYIKSLISNNIPLKPIEWDEE	contig file	forward	1752609	>1752609 length 765 cvg_61.0_tip_1
F-type SALMFamide precursor	gaaaactatacgttagaaggcatatgatagtcgtcaagtattcaagaattaagtcaccgattcgatacacttagatgatcgacgttgcaattactactttacaagccacgtctagaaagtgataaatactgacgatacaacgggatagagagcctcgcaagaaacacacttccttctaaaaaaaaccggtgacaataatatcagctcgtctaatagcgttagaattagctatacagatgttcagtcagccccccttgtacctcctgttgacatggttccttttccagcactcgttattggcacagggtcatacaggtgacaacattcgagagggaggtgttcgttataatagaccacatggcggaggtgttccatcaaagaaggctaatactagttcag…	MFSQPPLYLLLTWFLFQHSLLAQGHTGDNIREGGVRYNRPHGGGVPSKKANTSSEPINNWIRALPVLHRGLYFGKRVPANGYQLEDQFRDPAVAHLASKRNPALSEFMLGKRDPSFSSYMLGKRNPRLSDLMLGKRDPRLSDLMLGKRDPRLSDLMLGKRDPRLSDLMLGKRDPGFSDFTFGKRDALGDFMMGKREARLSDYIMGKRDPRISDFIMGRRELGENDVQRHMGNNYYDNKVEHEGKHYVLSDGNRERIEDNMNNVIYDDTDIPNQAEVSELQELESSSSVKRKAKFQRPVYPGNGKTPSQIWDTFGAGKRMSSVPDYEDEEENVQTETKRSADPKTSVRRFPPAALHKGLYFGKRAATWADM	contig file. Sequence confirmed by cloning.	forward	1781194	>1781194 length 1135 cvg_59.0_tip_1	Nucleotide sequence from Elphick et al 2015.
L-type SALMFamide precursor	ttcagggtagtactctcagtgcctgcgtagaacaccagcacgcatcttgttttacgcgcgtttgtgaagttatgtgttgttgagacgatctgaagagagccaattacaggccgagcctgactgaacacgaggcgtggaagaagctacttatgacgtatgcggctcgtaaatcacaatgctggccttattgctcggcatcctgtatataagcgcaagaaaattactcaagttatcaaaaacatcataaggcgacgagcaaaaccaacctcatctcagttacttacagacgctcgcccaagacataacacaattaagatgcgcaaagaaagtattttaaccgtaattttggctatggtagtatgttctgaatttgtaagtgcagaatctgcggaccgacgt…	MRKESILTVILAMVVCSEFVSAESADRRGYGLVNPNGRFGFASGTLGQNGFYRSGSLSAKRELYPIGDEEIVREIRKNPTRGLRFHKGAPFGKRAYDLPTFEENADNTV	contig file	forward	1746794	>1746794 length 724 cvg_28.5_tip_1
Sulfakinin/cholecystokinin-type precursor	tgattggtaacatgatgacgtcatgagcgaacgattggcaaatctaattctccaggctcggagtataaataaggcttcgtcgatgttcgatgaattaatagaacccgtaagtcactcacgcaacaaatgatattgacgattgatattcacaaacattgaaacgagacgacaagataatttggacggtaattgttcgccccagcaaaaattacacagagagaatggttaaagcagagttcacaatcctggtggtagtcagtattgggctaatcagcaataatgtgttttcatcacctttaccaaaggtacacaccagaaaacaattcgacattatctccgagctaaaacacaacatagaaatggcggtagttgcaacgattcaccaagcaagagacgcac…	MVKAEFTILVVVSIGLISNNVFSSPLPKVHTRKQFDIISELKHNIEMAVVATIHQARDAQNSGTMDVAVIKDQIVGPKQIRDPGLDDYGMGMMFGKRSPENAWVDLLDDDHL	contig file	reverse	1732255	>1732255 length 643 cvg_67.3_tip_1
Vasopressin/oxytocin-type (crinotocin) precursor	atcgaaacaaaaacacactttaaatcgatgcaagaattgttagttatactgaattcataacttcaagaaggtctctctcaagtcaactcattcatattttatttacttaaggcgtgatgcaaattaaattctagcaaaaagaaaattaaccacgtcgacactaacggacgactggatcgaagaagaagaaaaaacaatctatctaatgaccgcgtggttgaaaaaaatcagcattgttcgacacgatatcatcaacggaacacgtacgcaaaatttagctctctgtcatttcattaagttgattgagttttcatactgtcaccaccgactcactcattcagttaactttaccagacgccgttagagtagagactttatcaagatatttccagaaatgca…	MQECCRILLVLFALVSLSTACFWRTCPVGGKRTAFRPLRQCPKCGPFEGGQCVGPLLCCGESFGCHLATPDTLVCSEESRLSTPCTGLELQSSCRSVEGGSCATSYICCNEDTCAIDYSCESGRISNSHLPQETSANRQLWDAFVNANN	contig file	forward	1768200	>1768200 length 917 cvg_41.1_tip_1
Heterodimeric NPs
Bursicon alpha-type precursor 1	cagtcgagtttaaccgctttacgtattataacgaattgcctcctgcgatttagtaggtcggtagcatttataaacgatatgtttgtgaagcaaagttcttgggtgttccctatttattagaaatggaacgatcgccaacggtgaattgccaacttttgtctgatacgaggcttataagcaaaacgcaacccactgtttgttgagaattcaacgagcttaaaaactgtgccgagtctggcagattaattaatcgtagctttatgtggtttacagtcaaaagcagtcgattgtctttatactaaggcgggttgagctgcaagttttacgacgggtgtatcctagctttcccgtataacgccgatatcaacttattaaaaggatttcattcgtaggaaggta…	MSSHPAFSTLMFLVSGVTIVSTICVPVGTIHTISVPGCRPKSVPSTGCRGMCLSYTRVSSTNYLELERSCKCCKADKFIVASVKLSCPNLDSPNLRVPLKKAESCSCRPCNSITVEDVATPDF	contig file	forward	1801714	>1801714 length 2230 cvg_40.4_tip_1
Bursicon alpha-type precursor 2	gtcatttgcatataaaatatacataggaattgtttgctttgagatatacaaaaacataaacatttagtttaaagttgtaagctattgtttttttgttgtttttttgtataaacatgaaagtaatgcaagactttgggatggataacgccctctatatcatacgtacgacttttatttgagagaatattcatattaaaccttccttgcaaggtggattaaacagcaagtgcttgttggattaaaacagcaaatgctgacaattaattatgtatatacagttatttactctactatggaagtgcacggtcagcgacagcttttatgttaaaaaatatacaatattttcatataattagtgattttactcttattaaaataactttaaagtaattcgctgtg…	MVDSRILFILVIQILSVYSGRSNVGCSRQQIRLSISMADCRPRNVYPFGCRGQCASYTRVSPANFLEIDRQCKCCQVGEQVDLQVRLDCPKLKPPVGMVTVKSAKNCSCRPCNSVEVQSIEPFA	contig file	forward	1800550	>1800550 length 2083 cvg_33.7_tip_1
Bursicon beta-type precursor 1	ttcgcctgtatatgcgacggtgctactagaggtggtggaaggcggggtgtcggcggcggcggtggtgggagaacctcagacgtcgtatattttaaatgcgcactatcagaaatatcgtacccaactcaagttaagcgattttacacaaacccaacaagcgttaattcgaagatacgatgcgagggaactgttctagtaaaagcatgtgaaggaaactgtccgtcgagcgagatgtggagtataaaaagaggcttgactagggtatgtcgatgctgtgatataagtagtaaagaatcaatcaacgttatgttacgtacctgccgtgatcatacgggtagaatgttacgaggtgttgcgcgtagtgcaaaagtgagcgtact	FACICDGATRGGGRRGVGGGGGGRTSDVVYFKCALSEISYPTQVKRFYTNPTSVNSKIRCEGTVLVKACEGNCPSSEMWSIKRGLTRVCRCCDISSKESINVMLRTCRDHTGRMLRGVARSAKVSV	contig file	reverse	1619498	>1619498 length 380 cvg_7.2_tip_1
Bursicon beta-type precursor 2	tttgtctcgagtgggtcaaacgctcaagtcaagcagtttacttactacaataatcggttctgtgtttctaaagccggatacaagttgtacgcaagcatcattcgattaaatgaatttattcatcaaactgtacaaaagcacgagatagataatattgccgtttgatatttttactaactaaaaaaaaaactgtttatcaggtactttgtatattactggagaaaaatgagttatatgcactcaatagggttgattttggtttacgcaatatgttttgtgctctcaaaaggtgcctcacaatcacgacgacacccgcaatgtcaggcagtgacaacagttatcaaaatttctcaagaggtttatgaacaggatacaaagaggactatgttctgtcgcgga…	MSYMHSIGLILVYAICFVLSKGASQSRRHPQCQAVTTVIKISQEVYEQDTKRTMFCRGSANVTSCEGTCKSRMIPKVSSPLGFTK	contig file	reverse	1682007	>1682007 length 482 cvg_14.3_tip_1
Glycoprotein hormone alpha-2-type precursor 1	aaataacttactcatcgcgattctgtggagcaggcgtacgtattatcgatatttctatattcacattgagactatagtctgaacttggaaggaaaataatagtcgctacgaagataaagatagtcaataacgaagcgaaggactaaatacttacggcgttttcacgcttgtaaatagttgccggtttagagaagaataaattcgaattctgatcgagtggagaattttcttatatttatttttaacttaaggggagacatagtattatgttgtcttcgttgacaataacggttaatcaaaagatgtgtttactattgaaatcactggttctaatcaccgccataatgctagccaatggagacaactactgggagcaaccaggttgccacgtggtcggct…	MLSSLTITVNQKMCLLLKSLVLITAIMLANGDNYWEQPGCHVVGYTKEVRIPGCHVEYVQMNACRGYCMSYSFLSSQDTLQRSGGLQVFSSYGSCCTIGQTHDVNIVLQCVDNQVYRDTFRSAKTCECSLCDVSD	contig file	forward	1802428	>1802428 length 2343 cvg_38.3_tip_1
Glycoprotein hormone alpha-2-type precursor 2	aaggcaaacacagtacgtaactgaaagtcagtcgcaatactttgcagattttcctatagaaacaaaataaaaacactatatacagatacctttaaaatgtatgtacatttttgcaaaaagcatagttttctgcagttactgtatttagttgtggtactatttctttgtgtggattccatgggtttgaaaggaaaaccaggatgtgcaaggtattactacgcagaaaaagtttcacatccaaagaaaaactgtcacccaaagatggtgttattgactcgctgcaacggatactgcgccaaatcgtcatcggcggaacccgtcatcagttttcgtagcgttgttcgtcatccgtttaaatataactgtcaaagttgtcaggacctaacctcgtccatgaga…	MYVHFCKKHSFLQLLYLVVVLFLCVDSMGLKGKPGCARYYYAEKVSHPKKNCHPKMVLLTRCNGYCAKSSSAEPVISFRSVVRHPFKYNCQSCQDLTSSMRAIRLQCANNERVYATYRYILECSCKSCRIDRRSKS	contig file	forward	1758915	>1758915 length 817 cvg_11.2_tip_1
Glycoprotein hormone beta-5-type precursor 1	ttttttaataatcaaaaacatttatttcatttcaagaaaacaactttcaaaaatgaatagaataattaagagtttgttgttagatagttggaggtttgttattgttgaatatccatgccgcaaattggcgacggtacgtttgtacaagcgttgtttagcagttcttcaggtatacgtgtatacgtgtctacaattagctttaaatttcaagtttgcagaaatcaaagtaaatccacgttatctagaataaatagatgaattttgttcatggtctattttcccggctatagatagttgcctgtgagttatgtgcacgcagaggttgtcttggaagctgcaatagtaactgatctgtccatggtgtctgctattcgcccggcaaccgattatacgtagttg…	MRMDHRRLYAFLAVLPFVLISTVNSVDPSTTTDCFKHTKMKHIASKPGCQDQVIYVHGCWGRCDSNEIPELEPPYTAAFHPMCYYDTYTTATKTLSNCANGVDPTYTYINAVTCVCKAPSSSESAYAYRPDNYV	contig file	forward	1779708	>1779708 length 1103 cvg_46.2_tip_1
Glycoprotein hormone beta-5-type precursor 2	cgcatcatcgaaaacaatgttcacgataaagatgatacacacatgggcaattatggcaacgtttctagtttttatggaaccaggtaatgcccaaagaatggaaaagtttttacagattgtcagtgaccttgcgtctaagccggtggtcaaatactgcaggcccatcaagatgagaacggtggtggagagggaggggtgtagtccccttaccgtcctcgaaacaactaaatgtattggaagatgtctaagttatgaggagccatatatagaagccccttacgtgaaatcgagtcatcagctatgtcagctaactatcagggaagtaccattgaagaaaaactaccagatgaagtgtggtaaaggagtgaaaacaaactatacgcatgaagataaatttga…	MFTIKMIHTWAIMATFLVFMEPGNAQRMEKFLQIVSDLASKPVVKYCRPIKMRTVVEREGCSPLTVLETTKCIGRCLSYEEPYIEAPYVKSSHQLCQLTIREVPLKKNYQMKCGKGVKTNYTHEDKFECRCGQPRSIRTSYKYRDAELMR	contig file	forward	1681435	>lcl|1681435-length-481-cvg_7.3_tip_1
Glycoprotein hormone beta-5-type precursor 3	cgcagtaccttatcaatcaaactggaaagggcatttttaatccacgcagtggcgctatgactgctctaccctgcgtaccgcatgacgtcataaaacatttgagtcaataagaaaactggattcgtggacggacatgaaggaaaaacggcgcgaatcagagagcagacaagcttaataaaactgactttcccgtgtattgtcaaattaactgactggcaagattgattgctacttgagggatatacctatatggttggtttcttcaaaagagaactctttcatcattttcttcaactaaataatcacattgactcattcctgcacagaagaaatcgacgcttaacagaatgcaactttggcgtgtcatacactggttgtatttgctacctttggtgtttc…	MQLWRVIHWLYLLPLVFLVSTLIATSSQGQALGCSILKNTQYEAHKHGCRTQIIRTDTCGGRCHTHQVPRLERPFIDSDHKLCSYSRVEWKSIQLNDCDPGVNRTYSFMNAKACQCRYCNSAYTNCLGV	contig file	reverse	1784914	>1784914 length 1230 cvg_16.2_tip_1
Insulin-type precursor	tcagatggaagtttgtcgacggcgactatgtcttcttatgtggacgtggctactagcagttttagttggttctacttattcattacaagattattcagataggtcacaccatgattgggcacgagtatggactgtagaaagtatgcggcaatgtcacgaagatttaagggagatggtacatatttcatgtcacaatgacccaagaaaaattacttcaaaaagaagcatttttataccacgaaacgaagccaccggatttttatcaaggtttctacgcacccgacggccgtcagaacttcatgaggattgctgtcttgatagtaggggttgtacatgggaagaagtagcagaaattgcatgcataaacaacagaagacgtatgcatagacctggatcacc…	MEVCRRRLCLLMWTWLLAVLVGSTYSLQDYSDRSHHDWARVWTVESMRQCHEDLREMVHISCHNDPRKITSKRSIFIPRNEATGFLSRFLRTRRPSELHEDCCLDSRGCTWEEVAEIACINNRRRMHRPGSPVGR	contig file	reverse	1779282	>1779282 length 1095 cvg_8.3_tip_1
Insulin/bombyxin-type precursor	aatacttaaaattaggattgttgacaagtgtataccgcaacaacgaatttggtcgactaagaatattaacgaaccattataatgaccaaactatttgatggacagcatgaacacgtggcaacaactagcctagtaataaccatcgttgtagtgctactaagtcaagtgcaagttacagacgcccgagactggtattgtggaagtgccgcaaatacattaatgaacttttgtcagagttgttatgcaactaaacggtctcattcaagtttaccgttgttaaaatcaaaatcagatgaaatgtttttaacaaaggaaagggcgtctggatatttggaggctaaacggagtaggctgttctcatcagtaaatttagatcgccgtcagcatggccaaacaaat…	MTKLFDGQHEHVATTSLVITIVVVLLSQVQVTDARDWYCGSAANTLMNFCQSCYATKRSHSSLPLLKSKSDEMFLTKERASGYLEAKRSRLFSSVNLDRRQHGQTNFVTECCYNPCTRFEMIKYCCTSRQIEFNDTEGKK	contig file	reverse	1731173	>1731173 length 638 cvg_64.5_tip_1
Relaxin-type precursor	N/A	N/A	N/A	N/A	N/A	N/A
Predicted crinoid NPs
Predicted crinoid neuropeptide precursor 1 (PCNP1)	attgatgagctaacactaggtaacactaggaaacactaagactcttcaaaatgtacgtgacatttgcactcattcttatactagttccaaatggaattttgtcagccgaaagtgttatcggcacagaaccggaaaaagtactcgtgaaaccagtaaatactaaatgtgacaatgaaaaggccacagatacaacaactacgaaaagttcaggatgtgttgtgagtggtgatacaaaggattcagatgaaaaacgaggaaattattttcaacgtttgcaaaaggatacaaaagaaattagcgacgacaaggaagacgacaaacgggccaactatcaccgtcgactaagaagtgacggtgacgacgttgagaaggaacctgaaaaacgcggcaatttccatc…	MYVTFALILILVPNGILSAESVIGTEPEKVLVKPVNTKCDNEKATDTTTTKSSGCVVSGDTKDSDEKRGNYFQRLQKDTKEISDDKEDDKRANYHRRLRSDGDDVEKEPEKRGNFHRRLRMDETDMAANKRANDFDESEMTEEEK	contig file	forward	1683867	>1683867 length 486 cvg_62.0_tip_1
Predicted crinoid neuropeptide precursor 2 (PCNP2)	gttgagaactaaatacagccatgtatcgtgaaatatttacatgtttggtaattgctgccgtactggcatcttcaacacaagcccaaaaaaggaggattcataagggaacgcaatggggcaaacgaacgtcactcttcgacctaaacgatgaccgtaatttgtctgcttttcccgattcctccaagcaaatagacctaggaaatcttgttcgtgcttggataaattttgagatgcagagacaagaaaattcaaaaacatttccaacgtttgaccaagctcttggctacgaaacgtctaattttgaaaaggagataaaatgaggccttattagcaggaaggagatacatctacacaatgtgatggactgaatttattttcacttatacaatatagaacaca…	MYREIFTCLVIAAVLASSTQAQKRRIHKGTQWGKRTSLFDLNDDRNLSAFPDSSKQIDLGNLVRAWINFEMQRQENSKTFPTFDQALGYETSNFEKEIK	contig file	forward	1790554	>1790554 length 1416 cvg_75.1_tip_0
Predicted crinoid neuropeptide precursor 3a (PCNP3a)	aacgtcgttgtcaatgcagtcctgttcaacacactgatactagcgcttaattcctgttactccgacagtctcctcaattgtaaaagttggctaggcctaaagaagattaagtgaaatggatgtccgaataactgttttatgcgtactattagcactggtttttgtgggcgtacaagcccaacccccgccaggctactgtagtggcatcaccggcaatcgcccaccagaatgcactagtctgataggtaaaaagagtctattaaacgcattactccaaaggttattggaaagacaagaggaggaggaggagaaagaggaaaaagaggagcgtaatgcacaggtaaatgaaagacattaccatgcccaagacaccagagaatatgacattgaacaagaaca…	MDVRITVLCVLLALVFVGVQAQPPPGYCSGITGNRPPECTSLIGKKSLLNALLQRLLERQEEEEEKEEKEERNAQVNERHYHAQDTREYDIEQEQEIRLLDFLL	contig file	forward	1654530	>1654530 length 429 cvg_55.4_tip_1
Predicted crinoid neuropeptide precursor 3b (PCNP3b)	ggttggcggttgcgttctaaactcctctcagtaaagaaaatcaagcaaaatggattttagcataattgttttgtgcgtaggcctattagctctggtttttgttggcgtagaagctccacctccgccaggctggtgtggcggcatcgccgggcatcgccggccaggatgcactagtcagtggggtaaaaagagcacattagacgcattaattgaacaattaatggcaagaaaagaagtgttggaagaagacgaaaaagaagcagcagcagcgaaggatcgtgatgtggtaaatgaaagaaaggggttgaatgaaccgaattaccaagacaccagagaatatgacgttgaacaagaaaaggaaattcgtcttttagattttctgcttgc	MDFSIIVLCVGLLALVFVGVEAPPPPGWCGGIAGHRRPGCTSQWGKKSTLDALIEQLMARKEVLEEDEKEAAAAKDRDVVNERKGLNEPNYQDTREYDVEQEKEIRLLDFLL	contig file	reverse	1625124	>1625124 length 387 cvg_82.9_tip_1
Predicted crinoid neuropeptide precursor 4 (PCNP4)	gacttgttatgagttcgcataaaaagcaggtaacgagtagggtcttttacagtcagaaaaactattttgaaacacctggttgttattacatctgaccagtaagagtggcatttgtgaaagaatgttttatttcaaattgtttggtagtatttggttagtaggctgtttactgaatgtggcactaataccaacagtgagcagtgaacaagcggcacgagctgatgtccttagtaatgtagaaattgcggacgaagaagccaaagaacttattgataacctcatcaaatccaaaaaggactttagttccaacgatgatgaattgttccaattaaatgatgaagaaaaacgtgggctttttcctacaggtggaatggatcccctaggagcgtcatattttac…	MFYFKLFGSIWLVGCLLNVALIPTVSSEQAARADVLSNVEIADEEAKELIDNLIKSKKDFSSNDDELFQLNDEEKRGLFPTGGMDPLGASYFTGKRAADSTEDSSEKIGFNDKRAFPGSGGMD	contig file	forward	1686245	>1686245 length 492 cvg_45.5_tip_1
Predicted crinoid neuropeptide precursor 5 (PCNP5)	agaatagcgtctagcagtgtacactaagctagttgtcaaagaacagcgctttattagattgtagagttatcaacaaatttatattataaatagggaaagaaagataaaactttaaaacaagagattcgttattttaattcaagatttttgtaattcttcgaacaaatggcatcaatagcaaaagcagtttcatgcctagttgcaatgacagttttattagcgctgttacacgttgaaagtgtctccgcaagacgaggacacccaaaaagtaacttcattttgatgccaggtaggcgaagtccatttgatgatcttttacaacaagaaaacacgcgtcgtgacaatatcttagaatctgcaacacctgaccttttatcagaagaagatgattcaactaaa…	MASIAKAVSCLVAMTVLLALLHVESVSARRGHPKSNFILMPGRRSPFDDLLQQENTRRDNILESATPDLLSEEDDSTKIDLELLREIEKWLKAQTSSKTYKKPFMQDAGENGEY	contig file	forward	1747358	>1747358 length 727 cvg_56.1_tip_1
Predicted crinoid neuropeptide precursor 6 (PCNP6)	N/A	N/A	N/A	N/A	N/A	N/A
Predicted crinoid neuropeptide precursor 7 (PCNP7)	attgctgaaacttccgggatatccaccaatccacgctctagattagcaggatacctgatcacgtgacatattacaataatgggatttaaacgtcgagtgaaatacatacaaattcagtcgtagatacaatagcgctaacaccggacttttattattattctcgtcctcctcctcctgtaaatagtaaaaagaagtcgtttgtgtataatatttacttacttatttacttctcttaaaatggaggttagacatctaacgtatgttgtaattgttattttagggatatcaactttaagtacagttgcctacgcaggttgtgctaatatttgcatagaacatagactttctggaagccaatgtgcaaagttatgtggtaaaccgttgggaaaaagatccgaa…	MEVRHLTYVVIVILGISTLSTVAYAGCANICIEHRLSGSQCAKLCGKPLGKRSEISGLMENQEKIDETASSSIQSALVQHFNKLRPELQRIVLELIVDLEIKEQIEG	contig file	forward	1747504	>1747504 length 728 cvg_80.3_tip_1
Predicted crinoid neuropeptide precursor 8 (PCNP8)	N/A	N/A	N/A	N/A	N/A	N/A
Predicted crinoid neuropeptide precursor 9 (PCNP9)	gtggttgttttaggtgtagtcttcctcgcatcatcggttacctgttgcaaaagagctgcaatcacaacttctgaggataagcctagtttagagacagagaacactcaaattaagccggaaaatatgccgaatgaatggccatctcttgtcggaaagaaaggtgaggaagctcagaagtttatttctaaggaacgcccagagctgaagattgtcattcttaataaagacgacatgatgacaatggactttagagaagatcgtgtgagaatcttcgttgatgataatcaagttgttgttcgtccaccgaaaaccggttaaagatcaacactctgtggacagcacaagaatttataaatattcttaattcacattcacattcatatataactgtataaacta…	VVVLGVVFLASSVTCCKRAAITTSEDKPSLETENTQIKPENMPNEWPSLVGKKGEEAQKFISKERPELKIVILNKDDMMTMDFREDRVRIFVDDNQVVVRPPKTG	contig file	reverse	1774242	>1774242 length 1001 cvg_55.9_tip_1
Predicted crinoid neuropeptide precursor 10 (PCNP10)	atttgtttgacgttttcatttgaaatctgtcatcttattatattgtgtcgattggtgtgatcaaatgaaccattgagctggtcaatatagacgatacgggggagatgttgttgagtgtaattagctagcaaatctgaacgcacaacttacacattcaagtaacaatgaaaaacgacacgcataattcacgcagtgcttgtgacgtagttgatgacgaaatactggccaataggaacgtggcgcgccgacgataagcaagctaagtttggtaagacaattcatagttataaagtacctcgcaacgatcgcagctaacgggagatttcgctacggacagtaaatttgttggtagcctcacaaaagtagataaaaagcgtacaagcgaggtagtacaccaat…	MYSILFTVMVTITMVGCGSTEDIAEYESGPIQNTLGLGIPQIWPEEGDIAELEEQIAKHEAIIKYLNHLRNQYLQGSQSKRSGFFNRRSGKNAYDVDWQKIGDYAAKRSGFFNRKRNAYEERK	contig file	reverse	1798254	>1798254 length 1857 cvg_61.5_tip_1
Predicted crinoid neuropeptide precursor 11 (PCNP11)	tttagaaaaaagtcctctacacacacccattcaagatagtacttatatagacctaacaagttaattctcaatattcatttgagatccgcctggaaaaacctttctgtttttttaattctaccgttgaagtttttaaataataaccggacttgtgattgcgtttaaataatacatagcggatctttcacttaggctcattgctgcttttaaactaaaatggatattacaatgacaacaagaaatactttgaaaataatcaccttcctacttatcgggtgctgttgcttaactcaaagtgttcccgttcttaaattttctggtcaaatttcattggaaggtgatgaagagtcaggtttggcgttaccatggatactcatgtctaaaatgatagattcagac…	MDITMTTRNTLKIITFLLIGCCCLTQSVPVLKFSGQISLEGDEESGLALPWILMSKMIDSDRPMNIDTDNSSEYYSGEQNDVGDIAKRGNGRSDLMRYLYSGKIGKAASTMGRQPGRR	contig file	forward	1796874	>1796874 length 1750 cvg_68.3_tip_1
Predicted crinoid neuropeptide precursor 12 (PCNP12)	caacaaacaaataactcctttgtaatctttgctagttaaattagattaaaaaataaacttgccaaattgagccaagatcaacaaaaaacatcaatttaataatgttaacacatagtttgcagctatgctacgtctgactgttgtttgttcaaaatgaacaataacagatcattcgcagtgttgtggacatcaaggccgccaaaatgatgtcatacaaacgcagttattaagtctgctttccccctggagttatgctgggaaaaatcaagatttcaccaagacttatttgcaaaacaattacacacttattatactccgatgtttacgccccagtgcagatacgccaccagggtatgacgtttcggaaagaattccaaaattgagacgtatgagaaggta…	MVSPMSMLNIGAALFLCMCLQQCFLTVSSEYDNPDTNTFEQDTEPENAAWRLSNGALRNKRPWLGGRKRDSTAYFIKREPIRMGGYRENLDVKRAFQEWLSEQRRNFEDETPYEQEYYQYKRPMMNGKRNMINGGV	contig file	reverse	1790710	>1790710 length 1423 cvg_62.1_tip_1
Predicted crinoid neuropeptide precursor 13 (PCNP13)	tcaatctatctatttaacagggttcataagatggagtataaacgaatggtcactgtatgtgttgtccttgtcctttgtgtatgcgtaagtagtgagcgtgccgacaacaaaacgccagaagacaagacacttcacaaggaagggatgagcattgttcagaaagtatatagaattctggagacgataaccaatatggaaagaaaccaagaaagagaagcagagcgcaaaaaagagcaagatcgctacactcccaagaggaagggtggagaatttaaaacgcagggctggaggaaaaaaagaagcactttcggacacaacttgatggatattacttttatacagcagttggactctgacgttaacgagttaaaattggatgttaaagatttcttagaagat…	MEYKRMVTVCVVLVLCVCVSSERADNKTPEDKTLHKEGMSIVQKVYRILETITNMERNQEREAERKKEQDRYTPKRKGGEFKTQGWRKKRSTFGHNLMDITFIQQLDSDVNELKLDVKDFLEDLGKVMFYLIFNTVKCILKLR	contig file	reverse	1671283	>1671283 length 460 cvg_5.9_tip_1
Predicted crinoid neuropeptide precursor 14 (PCNP14)	N/A	N/A	N/A	N/A	N/A	N/A
Predicted crinoid neuropeptide precursor 15 (PCNP15)	taatcttcatttttcatatttttgggagacattacatctttaaactcaacattgatgcgagtgtctagtgcttgagaattgtataacatgacttaccatattgttgttgttacaaatggctgacttgcaatatatccgggcaactcatcttgtctcagaaattgatgaccagaacacgatcgaagtatccaccctttgtgcgtttaattaaaagagcattttattggtcctcgagtatgttgaaatttgaatacatttgaataatagtatattgttattgttatgtatttttaactgaatgaaaaaaaaacacacgtctttttttttgtatttttatctttgagatttaatttatattatgtagtttgaataaaatgaattgaaatattttatcttaca…	MILLKLLFVLLIIGIISNEARGWSIGRHKRQSGDEIQISYNLNPILHDKGRRRRLHGGDFTAQNDSSEALSKNSMEKIDNKRRVSSDVVIDVVINKDWLNEPVVKDSDRMGMLDKDRFLDEIAL	contig file	reverse	1795588	>1795588 length 1667 cvg_5.9_tip_1
Predicted crinoid neuropeptide precursor 16 (PCNP16)	atcgcagcagcacatacataggcgagcttatatagcagtatcgttgtgttatttgttatattccggaacacatccaacccaattctgcaatcatgaagtatattatggtattgatacttgtcgttgcaattgtcaacatgtcaaatggaaagcccaccaagaaaggtcatcgtctgaacgggaaagccaaccctgtgcatggtaaacgtggaagttacactaatggagaaaatcaatgcattcaaggtcatccgaatttctgggcgtgtaacgacggcgattgcattcaaaaaaataaattgtgtgatggcaaatttgactgcaggtttggtgaagatgagagaggacccaatgtctgtcaaataaaaaatagcagataaatgaatagaggagatgacg…	MKYIMVLILVVAIVNMSNGKPTKKGHRLNGKANPVHGKRGSYTNGENQCIQGHPNFWACNDGDCIQKNKLCDGKFDCRFGEDERGPNVCQIKNSR	contig file	reverse	1785552	>1785552 length 1248 cvg_6.4_tip_1
Predicted crinoid neuropeptide precursor 17 (PCNP17)	cttttcttccgccgcacgatagctataaaagacgctcgcttcgcagattagatttaaagcagagttgaacggaatagtagtagttcatatcgaacagttacatttgttgcaaattcaaaaatataaataataatggcatcggttattacaactgctgtcttagtttcggtattgacttttgtgttacaaattgttagcagcattccagttgaaataaatggtagcggagatgtggacatacaacttttgggtgaaatcacaacatcacagcacacattccagaggggtaaaagagcaatgaaagttagtggtagccaatcgtgttcatctcataaccaatgtaatcgaggtcaatgctgtgccttcagctttggtcgaaaaatttgcaaagattcgcaa…	MASVITTAVLVSVLTFVLQIVSSIPVEINGSGDVDIQLLGEITTSQHTFQRGKRAMKVSGSQSCSSHNQCNRGQCCAFSFGRKICKDSQKTRKLGETCSIFDVHKYLDLNDLTRSFTTCPLVCRKGLRCRATQGKSRKRIAVCSRR	contig file	reverse	1799698	>1799698 length 1988 cvg_49.7_tip_1
Predicted crinoid neuropeptide precursor 18 (PCNP18)	N/A	N/A	N/A	N/A	N/A	N/A
Predicted crinoid neuropeptide precursor 19 (PCNP19)	ctgtgaacagtgcctagtttgttgcaatacacatcaattgtgctgacgaaatcacattgccaacgttaccagcggcaattgtcagttatatagacgttaactatcgcacgacttttcattacgaaagctgaaagcgctctctgtttcaacagatctgtgtatttgttaattgaaggtagatattcttccagatgcgatagtcacattaataccatttctttagtttggaagagtacagtcaaaacaaaaacgaattctggttgacgtgaaacaaaagacgaaagatactaaagagtacagaagaacaatggtgatgcggttgagtatagttacactgtttgttgtgatgttactgaccccgtgctttgccagaccaaatggatgcccaccacaaggttg…	MVMRLSIVTLFVVMLLTPCFARPNGCPPQGCRIRSRQRWGKRDNTNSFATEKRLESAPSWIGNLSKNKNEARKVSPWMLTVFEHNNLKKTAYTE	contig file	reverse	1796558	>1796558 length 1730 cvg_42.9_tip_1
Predicted crinoid neuropeptide precursor 20 (PCNP20)	N/A	N/A	N/A	N/A	N/A	N/A

## Sheet: Fser
Neuropeptide precursor	Nucleotide sequence (forward strand)	Amino acid sequence	Assembly and sequence notes	Original transcript was forward or reverse	id code	Full header
Monomeric NPs
Calcitonin-type precursor	N/A	N/A	N/A	N/A	N/A	N/A
Eclosion hormone-type precursor	N/A	N/A	N/A	N/A	N/A	N/A
Kisspeptin-type precursor 1	aaatcttgtacggacacaacagatttactttggattcatctttccatcggtacactctcatcaatagataagttttaaaatcatgcagttagttgttctatgtttggcgatattttggccgtggacagtactctcagacgaaataccatcagcattgagaaatacagatatagaaaatgatttttttcaagatggatttgatcgtaggttatttccacacaatctaaaacagaagcaaatgttggcctatataataaaagcagctgcagaagatttactagctaacgaagcactacaaatcgcagacaataactcgccatctgagtctaatgttgcagtagctgaagaaggtaccgactatggaacaactgggagcagtgacggaactgacgtgtcaaa…	MQLVVLCLAIFWPWTVLSDEIPSALRNTDIENDFFQDGFDRRLFPHNLKQKQMLAYIIKAAAEDLLANEALQIADNNSPSESNVAVAEEGTDYGTTGSSDGTDVSKRGGNCLGDRCVRIKKKPKQTSACSHNACLRILPFGKRALGPPRLSKQGGGFKRPAGGKTRSTSGGGGGGGGGGRRNLRPSFPFGKKNYE	Assembly of this study.	reverse	DN5875_c0_g4_i1	>TRINITY_DN5875_c0_g4_i1 len=1122 path=[0:0-1121]
Kisspeptin-type precursor 2	aggaaattgtgattatgattaggtttgtagtagacgttaccctgtttatcatactgagttccatactggtaacgagtagggcgtcacccctacaacatgacagggtgacaccagaaaaatcgtacgagggatttttggatgaagcagaagagtcagaagatatattataccgcaataacatattgaatgattatggatggcgaaaacaacgagttcttatgtcggatttaaaaa	MIRFVVDVTLFIILSSILVTSRASPLQHDRVTPEKSYEGFLDEAEESEDILYRNNILNDYGWRKQRVLMSDLK	Assembly of this study.	reverse	DN73310_c0_g1_i1	>TRINITY_DN73310_c0_g1_i1 len=234 path=[0:0-233]
Luqin-type precursor 1	attcacttactgtcgagaggcaaccagaatcgagcgcacattcagaattctaaacagaagagtggagcaggcgaattggaacaacctgtatattgtatagtttaaaagaaaaatggccatcagtaagatacatattggtttgttagtagtcttagtattacaaagtatattaacatcaacggtgtcgtcgaacccagttcgtaaactaaaggacccgccttcactcagcaggtggggtaaacgggcaatgacagtttcagacgatgaaccacaagaattaactctgcaactgtttggagacgaaaatgttttctgtgttaaaatagcagaaggaggaatatatagatgtatttcgggattgggaatatttgaccaatatagaaagtaagtacatgttaa…	MAISKIHIGLLVVLVLQSILTSTVSSNPVRKLKDPPSLSRWGKRAMTVSDDEPQELTLQLFGDENVFCVKIAEGGIYRCISGLGIFDQYRK	Assembly of this study.	forward	DN7489_c0_g1_i1	>TRINITY_DN7489_c0_g1_i1 len=1040 path=[0:0-1039]
Luqin-type precursor 2	N/A	N/A	N/A	N/A	N/A	N/A
Melanin-concentrating hormone-type precursor	ctaacacaaactcgagaatgcacaagttgatattactcctactcgttgtcatgacaatagtgagcacaggactcgcagaacactggtcgttgaaatctgatggcacacccctcactgatgctacgtcaatagtgagcacagagctcgctgagcactggtcgttgaaatatgatgatgctacgtctgctaaagataatattttacaagcatcaacaatacataagcgaagtcgaggctcgtcgctgagacttgtgcgttgtatggattggattaggaaaagatggcgatactgttgggtcaatggaaagtcaaactaatgcgttcaagggtacaatgctgctagataccatacccagctagccgaaaatgtcagatcccagcgccgatgatacgacctac…	MHKLILLLLVVMTIVSTGLAEHWSLKSDGTPLTDATSIVSTELAEHWSLKYDDATSAKDNILQASTIHKRSRGSSLRLVRCMDWIRKRWRYCWVNGKSN	Assembly of this study.	reverse	DN81312_c0_g1_i1	>TRINITY_DN81312_c0_g1_i1 len=567 path=[0:0-566]
Orexin-type precursor	N/A	N/A	N/A	N/A	N/A	N/A
Pedal peptide/orcokinin-type precursor	cttttgagatagatagagagcataaagcaagcaacgagtgcggactccacagtcagaaaaaaaagctaacatcttcgcggacaaacgaggtagtctgaccagaaagccaagaggcaaatactgtaagaaagaattataatgttatatttcaaatcatttggtagaatgtggttggtagtttggttactgaatgcggccttgataacaacagccataagtgagcaagtggacaacgtacgtgctgaagttctaagtaatgcagaaattgctgacgaagaagccaaagaacttattgataacctcatgcattccaaaaaggactttagttccaacgatgatgaattattccaattgaatgaagaagataaacgtggactcttcccgactggtggaatggat…	MLYFKSFGRMWLVVWLLNAALITTAISEQVDNVRAEVLSNAEIADEEAKELIDNLMHSKKDFSSNDDELFQLNEEDKRGLFPTGGMDPLGASYFTGKRGADSNEENTDKRGFPNAGLDTLGSKYYNGKRAYPSSGGLDTLGSRYFTGKRSYPGSGGMDMLGNGYFNGKRAYPSSGGMDTLGNRYFNGKRSYPSSGGMDTLGSRYYSGKRAYPSSGGMDTLGNRYYNGKRMYPSSGGMDTLGSGYFNGKRAYPVSGGMDTLGSGYFNGKRAYPSSGGMDTLGSSFFNGKRGFPNAGLDTLGSRYYNGKRAYPSSGGMDTLGSRYYNGKRAIFDDFNTADSLHGFKKGSSFLHGGLSSDRMLGFKKRSVSSDEMKSE	Assembly of this study.	forward	DN70617_c0_g1_i1	>TRINITY_DN70617_c0_g1_i1 len=1991 path=[0:0-1990]
Prolactin-releasing hormone/short neuropeptide-F-type precursor	gcttagttgtgatttgtcagtcagtcgggatcggtcacactccgcatctgtgcaacttcaagctcgcttcaatatcatcgttcggtatctactagcgcacacattcacattacaccatgagacagaccaggtgttgtttggttttactttttgcatttacagtctgtgtactgataacaagatcatctgccgatggtaaagaggagcgagagctttcggataaagaacgtgtagcaatcggttcaatactgtcgggtcaacgtcgtccttggcgttacggacgtcgctcatggaatcccaggacggaccaggaatattcgctgtataacgccaaagtcgccgacttgctacgtcaacgcgcagcggaacagaatgaatacgacaactatcttaaatcgc…	MRQTRCCLVLLFAFTVCVLITRSSADGKEERELSDKERVAIGSILSGQRRPWRYGRRSWNPRTDQEYSLYNAKVADLLRQRAAEQNEYDNYLKSLVSNNMPLKPMEWDED	Assembly of this study.	reverse	DN32089_c0_g1_i1	>TRINITY_DN32089_c0_g1_i1 len=705 path=[0:0-119 2:120-126 4:127-151 5:152-158 8:159-704]
F-type SALMFamide precursor	cggatgaggattcttgaagtatcaacaaaataaaccaagtcaccgattcgatagagttggttgatcgacgtagctactcacttactactttacaagcgaattctaaaaaagtgataaatactgaatagatacaactggatagacaacctcgcaagcagcacactactccccaaaacctgtgaaattatcagctcacctaatagtgctagaattagctatacagatgttcagtcagtcccctttgttcctgttgctgacatggttccttttccagcattcactattaactcttggtcacacaggtgacaacatccgtgatggtggtgtgcggtacaatagaccaatcggtatgccatcaaagaaggctaatgacacggctccaataaacaactggatacg…	MFSQSPLFLLLTWFLFQHSLLTLGHTGDNIRDGGVRYNRPIGMPSKKANDTAPINNWIRALPLLHQGLYFGKRVQANPRYNEFQDDGDKELRDSTIGHLASKRNPAFSDFMLGKRDPRFSSFMLGKRDPRLSDLMLGKRDPRLSDLMLGKRDPRLGDFMLGKRDPRFSEFMLGKRDPRFSEFMLGKRDPRFSEFMLGKRDPALSDFMMGKREARLSDFIMGKRDPRLSEFMMGRRELGFGDHDTGRHTGNWKNYYDNEVEHQSNRYVLNDENRGRLEDNMGNVIYDDTDIPNQAEAGSEMQDLESSSSLKRKVKLHRPSYTGAGKTPSVLWNNLGAGKRMSSVQDYEDEDENVQTEIKRSADPAPKSSVRRFPPAALHKGLYFGKRAATWADM	Assembly of this study.	reverse	DN1558_c0_g1_i3	>TRINITY_DN1558_c0_g1_i3 len=2960 path=[0:0-2166 1:2167-2238 2:2239-2959]
L-type SALMFamide precursor	cgttgctgaacaacctgtatataagagcaagtcaattagtctttcctcacacaacatcacaagcgacgagtaagaacaacgtcaacataattacagacgttcacacaagacagatatttccaaagatgcgtaaagaaagtatttgtactgtgtttctggctatggtattatgttctgaaataataaacgctgaatcggcagaaaggcgcggttacggtatgataaaccctaatggacgttttggtttcgccagcggaacgcttggacaaaatggtttctaccgaagcggcacgttaggttcaaaacgtgaacttggttatccaatcggcgatgatgaggtcgtgagggaagtaaggaaaaatccaacgagaggcctacgatttcacaagggggcgccgt…	MRKESICTVFLAMVLCSEIINAESAERRGYGMINPNGRFGFASGTLGQNGFYRSGTLGSKRELGYPIGDDEVVREVRKNPTRGLRFHKGAPFGKRAYDLSNFDVQNAENTV	Assembly of this study.	forward	DN11049_c1_g1_i1	>TRINITY_DN11049_c1_g1_i1 len=1509 path=[0:0-551 1:552-1508]
Sulfakinin/cholecystokinin-type precursor	N/A	N/A	N/A	N/A	N/A	N/A
Vasopressin/oxytocin-type (crinotocin) precursor	caacaactgaacacgtatgtacaatttggctccgtcatcgcattaatttgattgagttctatactacgaccagtttcactcgctattccgatctttagttaactaaaaaacaaaaggcttccagatacagatactcaagaaatgcaggattgctgtcgaatacttctgtttctttttgctttggtgtctatttccacggcatgtttctggaggacatgtccaatgggaggcaaacgaacagcttttagaccgatacgacagtgtccgaaatgcggaccgtttgaaggaggacaatgtgtaggccctttattatgctgtggtgaatcattcggatgtcatttagcaacgccagatacgctggtttgctcggaagaaagtcgcctctcaacgccttgcact…	MQDCCRILLFLFALVSISTACFWRTCPMGGKRTAFRPIRQCPKCGPFEGGQCVGPLLCCGESFGCHLATPDTLVCSEESRLSTPCTGIELQSSCRSVEGGSCATSYICCNEDTCAIDYSCEAGMALGRISNSHLAQETSANRQLWDAFVNTNN	Assembly of this study.	forward	DN11453_c0_g1_i1	>TRINITY_DN11453_c0_g1_i1 len=1725 path=[0:0-1724]
Heterodimeric NPs
Bursicon alpha-type precursor 1	aggacgtacaaatatcagaactattaattaagtactgcctcagtatcggttggcttcaaataggtgataggcatttgccagttgttattggatcgtaaggaagcaccgacattgcttattagtttgtggatttcatacaaaaatgatatattagtggaagatgcaataatagccgagtacgtataataggagaaatgcatttatcaagttcactgctactctgcctggtgtcgtgcacattactgttaacaagtttggtagatgcaggtaaaggaaggaggaaggctaagaatgtactatcaatgctggacgacagtgagcctactgtagtggcaaccgcaacacgacgtaaccgagaaaaccgacgtaacggagaagaaaaccgacgtaacggagatg…	MHLSSSLLLCLVSCTLLLTSLVDAGKGRRKAKNVLSMLDDSEPTVVATATRRNRENRRNGEENRRNGDENRRNGEENRRNGEGSHRGKSPDELLTPSSEEAIEITEKRYLRGDWCKTQPVKQIIEEEGCISRTITNRFCYGQCNSFYVPKTVKDREQDAFVSCAFCKPYKYKIITVTLRCPGRTPNTRRKKIKKIKQCRCIAIDVPVD	Assembly of this study.	reverse	DN28667_c0_g1_i1	>TRINITY_DN28667_c0_g1_i1 len=1241 path=[0:0-1240]
Bursicon alpha-type precursor 2	aatggatttagcttgatttgtttccgccgactagctaggatatcttcatatcacaagacagacgaaatcgaaatggttcctattcgtatatttctaataatggcgattccaatcctaggtatttattctggaagaggatcaaatatcggatgttctaagcagcagatccgtctaacaatatcaatgggcgaatgtcgaccgagagttatctacccatttggatgtagaggacaatgcgcatcgtacacaagagtttcccctgcaaactttttagaaatagaccgacaatgcaaatgctgtcaagttggggaacaggtagatttacaggttcgactggactgtccgaaactacgtccgccagtcggaacggtgacgatcaaatcagcgaagaactgttcc…	MVPIRIFLIMAIPILGIYSGRGSNIGCSKQQIRLTISMGECRPRVIYPFGCRGQCASYTRVSPANFLEIDRQCKCCQVGEQVDLQVRLDCPKLRPPVGTVTIKSAKNCSCRPCSSVEVQAVEPFAYKSP	Assembly of this study.	forward	DN26690_c4_g1_i1	>TRINITY_DN26690_c4_g1_i1 len=579 path=[0:0-578]
Bursicon beta-type precursor 1	N/A	N/A	N/A	N/A	N/A	N/A
Bursicon beta-type precursor 2	atttgatttgatgatacacactgtatatgtaccggtaccactgctaccagacactgctattacgcatcatcatgagatcgtgaggttttgactaaccggcatcaaaatgagttatttgtattccctaagcctgatttttgtttatgcaatatgttttgtgttcgcacggggtgtcacgcaatcaagacgacaccaacaatgccagtcggtgacaactgtaatcaaaattgctcaagaagtttatgaacaggacacaagaaggactatgttctgtcgtggaaacgcaactgtaacgtcgtgcgaaggaacctgtaaatcaagaatgattccaaaagtttccagcccgcttggattttcaaaggtgtgtaaatgttgtcgtgaaaccagattaaggattaa…	MSYLYSLSLIFVYAICFVFARGVTQSRRHQQCQSVTTVIKIAQEVYEQDTRRTMFCRGNATVTSCEGTCKSRMIPKVSSPLGFSKVCKCCRETRLRIKTVELRQCYTENNILIPDEKYSVDIRVPESCVCSTCG	Assembly of this study.	reverse	DN8208_c1_g1_i1	>TRINITY_DN8208_c1_g1_i1 len=2239 path=[0:0-2156 1:2157-2238]
Glycoprotein hormone alpha-2-type precursor 1	tgagatgaattggaaagatctcgtttgtgtggcgaaggcgtataatcaaaactcctatattcacattgaaactcaacttggtgaaagaaaaaataataggcgtaagaggataggttgctaagaacaaaacgcaggacagaaaatcaacagcgagtcacgcttgtacatagttgccggtttgagaaaagaaattcgatttcggggcggagacatttctatatattttttttcttccgaggaacagacacaatattatgttgtcttcactgacaataacggttaatcataagatgtatctactactgaagtcactggttctaatcgccgccgtaatgctagccaatggagacaactactgggagcagccaggttgccacgtggtcggttacacaaaagagg…	MLSSLTITVNHKMYLLLKSLVLIAAVMLANGDNYWEQPGCHVVGYTKEVRIPGCHVEYVQMNACRGYCMSYSFLSSQDTLQRSGGLQVFSSYGSCCTIGQTHDVNIVLQCVDNQVYKDTFRSARTCECSLCDVSD	Assembly of this study.	forward	DN15586_c0_g1	>TRINITY_DN15586_c0_g1_i1 len=1725 path=[0:0-256 2:257-1724]
Glycoprotein hormone alpha-2-type precursor 2	N/A	N/A	N/A	N/A	N/A	N/A
Glycoprotein hormone beta-5-type precursor 1	ataggaacattaacaatttgtttattcgacattgtagtttgttattcttaagaatccccgccaaaaattagcaaagttcattcaaggaaggtttaatcgtctagatctggtgcgcaataagaggcgtttaaatctgacttttcagcaataaggttcgtagcttgaaactgtgacgtatatttaactggtagctttctaaaccccatttagcgccaggggctgtggtgaataatagtctcttggttttgtcagagagaagtgacaaaaaaaatcccactccgtctgtttagtagccttagagcagtgaaggtttttctgtccgtagcggtacctgctatacataggtgtcggggcgatatgcgtacgctgattccgaagaactgggcgctttacatacgc…	MRMDRTSCAFLVVLTLLTISTVQSVDPSTTTDCFKHTKMKHIATKSGCEDQIIYVHGCWGRCDSNEIPELEPPYTAAFHPLCYYDTYATVTTRLSNCAPGVDPTYTYINAVTCVCKAPSSSESAYAYRPDTYV	Assembly of this study.	reverse	DN31973_c0_g1_i2	>TRINITY_DN31973_c0_g1_i2 len=818 path=[0:0-539 2:540-817]
Glycoprotein hormone beta-5-type precursor 2	N/A	N/A	N/A	N/A	N/A	N/A
Glycoprotein hormone beta-5-type precursor 3	N/A	N/A	N/A	N/A	N/A	N/A
Insulin-type precursor	aaatatgttaatcagtttgtgtgtgaattgttaaagttattttacttttgatttagtagctgaatcaaaggtattcctagctcagtcgaagtttgagggcgtcttagtgagtgggcgacagatataatatatctggtgcgtggatttgataataatgagcagtgaaaacttaaaggacttcagtactacttagatgtgcactaaccgaagctgttttctcggctattgtgtacactcaaaattacaatttatttatttgaacaacatttaattagggtttcctttttatcagatggaagtttgtcggcggcgaacgtggcttgttacgtggacatggctgatggcggcgttagttggttctacttattcattacaggattattcggataggtctcatta…	MEVCRRRTWLVTWTWLMAALVGSTYSLQDYSDRSHYDWARVWTVESMRQCHEDLREMVHISCHNDPRKITSKRSIFIPRNEATGFLSRFLRTRRPSELHEDCCLDSRGCTWEEVAEIACINNRRRIHRPGSPVGR	Assembly of this study.	forward	DN11769_c0_g1_i1	>TRINITY_DN11769_c0_g1_i1 len=2264 path=[2:0-387 4:388-389 5:390-514 6:515-1743 10:1744-2263]
Insulin/bombyxin-type precursor	atcatactaataattaggattgttgacaagaacatttaccgtaacaacgaaattggtcgaagcagcaacattcaaactataatgaccaaactattttgtggacaacataaaaacatggcaacggccagcctagttatcaccgccattgtcgtgctacttagtcacgtgcaagttacagaggcccgcgactggtattgtggtaatgctgctactacattaatggacatttgtcagagctgttatgccaccaaacgaggctattcaagtttaccttcgttaaaatcaagaacagatggaatgtttttaacgaaggaaagagcgtctggatacttggagactaaacgatctaggctgttttcgtcagtaaatttagatcgccgtcagcatggacaaacgaac…	MTKLFCGQHKNMATASLVITAIVVLLSHVQVTEARDWYCGNAATTLMDICQSCYATKRGYSSLPSLKSRTDGMFLTKERASGYLETKRSRLFSSVNLDRRQHGQTNFVMECCYNPCSRFEMIKYCCTSRQLEFNDTEGKK	Assembly of this study.	forward	DN8308_c0_g1_i1	>TRINITY_DN8308_c0_g1_i1 len=1151 path=[0:0-254 3:255-1028 4:1029-1150]
Relaxin-type precursor	N/A	N/A	N/A	N/A	N/A	N/A
Predicted crinoid NPs
Predicted crinoid neuropeptide precursor 1 (PCNP1)	cctgacgtagacaagattcatttaaaatgttcgtggcattcgcactaattcttatactagtcccaaatggaattttgtcggccgaaagtgttatcgccacggctgaaaaggtcctcaccaacatagcaccggaagataataaatgtaacgacaaagccggtaaaggggacgggacatatgttgctagtcctgatacacctacgggaagtccaccgggatgtgccacgagcggtgatgaaaaagattcggcaacagtcgacaaacgagcaaacttctttcaacggttacgaaaaaatgcggaagatattagcgaggacagtgtcgacgaagtgaaaagagcaaattactttcgccgtccgcgagcggacgaaacagatttggtggcggacaagaaagcaa…	MFVAFALILILVPNGILSAESVIATAEKVLTNIAPEDNKCNDKAGKGDGTYVASPDTPTGSPPGCATSGDEKDSATVDKRANFFQRLRKNAEDISEDSVDEVKRANYFRRPRADETDLVADKKANYHRRPRAEEMDMTEDKRANYYRRPRADESDMTEEKKSAPIIIAANYRPRADESYMTEEEKRANYHRRPRADESDMTEEEKRANYHRRPRADDSYMTEEEKRANYHRRPRADESDMTEEEKRANYHRRPRADESDMTEEEKRANYFRRPRADEMYMTEEEKRANYFRRPRADEMYMTEEEKRANYYRRPRADESDMTEEEKRAN	Assembly of this study.	forward	DN7029_c0_g1_i1	>TRINITY_DN7029_c0_g1_i12 len=1012 path=[1:0-476 2:477-501 6:502-503 7:504-515 8:516-522 10:523-528 11:529-538 12:539-568 15:569-585 16:586-604 17:605-612 18:613-642 20:643-669 22:670-718 23:719-738 24:739-789 25:790-793 26:794-797 28:798-798 29:799-832 30:833-885 32:886-892 33:893-1011]
Predicted crinoid neuropeptide precursor 2 (PCNP2)	gaaactttgaaacgaacggacctagcctagtgaacactgggaaacgcgacacacgggaaccagcactcatcaacatcgtggaaccaaggctcggctgtatatagaccggttcagaaacaacttatagtcatgtatcgagaaatattaacatgtttggtcatcgctgccgtactaacatcaacacacgcacagaagaggaggattcacaaaggaacacaatggggaaaacgaacttccctctacgatcttaacgacgaacgtaatccgtctggatatcctgagccctccaagcaaatggacctaggtaaacttgttcgggcctggataaattttgagatgcagcggcagggaaacacgaagacatttcaaacgtttgaccaagctctcggctatgaaacg…	MYREILTCLVIAAVLTSTHAQKRRIHKGTQWGKRTSLYDLNDERNPSGYPEPSKQMDLGKLVRAWINFEMQRQGNTKTFQTFDQALGYETSNFEKEMK	Assembly of this study.	reverse	DN14103_c5_g1_i1	>TRINITY_DN14103_c5_g1_i1 len=1874 path=[0:0-1873]
Predicted crinoid neuropeptide precursor 3a (PCNP3a)	cttttgaatcgtgcagtcgtctgtctttgtgaactgacctttgcgtggccatcctttgtaatgctaacttaatttctgcgattctacccgaggtctagacaaataagtcctcccttctacaatcatttgaagcttacaaacgtagccgcaatataggtgtgataggaccactgatacggttgagattatcttacacccgacacaaaatggatcttcgaattacggtattattcgtgttggctctcgttttcctatgtatagaagcccaacttccaccaggttgcaacactggcgtaaacggtaaacgcccaccgggatgtgggtcgcaagtgggtcgcaaggatctgctcaattcattacttgaacggttattggaaagagaactccagctggacgaaa…	MDLRITVLFVLALVFLCIEAQLPPGCNTGVNGKRPPGCGSQVGRKDLLNSLLERLLERELQLDETAQEERTVEKKAMEEYKVPETRRFEGEEREETVRLLDLLLDLEGEHGIKK	Assembly of this study.	reverse	DN3792_c0_g1_i2	>TRINITY_DN3792_c0_g1_i2 len=1578 path=[0:0-56 2:57-85 3:86-1060 7:1061-1091 8:1092-1138 10:1139-1250 12:1251-1309 14:1310-1326 15:1327-1355 16:1356-1385 17:1386-1577]
Predicted crinoid neuropeptide precursor 3b (PCNP3b)	N/A	N/A	N/A	N/A	N/A	N/A
Predicted crinoid neuropeptide precursor 4 (PCNP4)	N/A	N/A	N/A	N/A	N/A	N/A
Predicted crinoid neuropeptide precursor 5 (PCNP5)	tgctaagcaagtggtcaaagaacacacggcttcaccagatcgtagacattataaacatatatatatttattatacattggaaagcgagaaaataacttttatacctaagagattcgttacttcaattcaacttctttcaattctccgaacaaatggcatcaacagcaaaagcagtttcgtgcctagttgctatgacggttttattagcactactacatatggacagtgtttcagcaagacgaggacatccaaagagccagttcatcctgatgccaggtagacgaagtccattcgatcttttacaagaaaaccaacgacgtgaagacattttagaatccgccacaccagaccttttagcagatgaagatgattcaactcaaattgatttggaacttttga…	MASTAKAVSCLVAMTVLLALLHMDSVSARRGHPKSQFILMPGRRSPFDLLQENQRREDILESATPDLLADEDDSTQIDLELLREIEKWLKAQSSSKTYMKPFMQEAGDNGEY	Assembly of this study.	reverse	DN15515_c0_g2_i1	>TRINITY_DN15515_c0_g2_i1 len=2700 path=[0:0-2699]
Predicted crinoid neuropeptide precursor 6 (PCNP6)	N/A	N/A	N/A	N/A	N/A	N/A
Predicted crinoid neuropeptide precursor 7 (PCNP7)	agcatagtactacagacgtacttcaatatagcgatcgttaacatcggacttattaagtgtgtatccattcggccgctgctgtacatagtaaaaatatcgtgatttacttaggtataattaaaatggaagtgagacacataacgtgtgtaataatggttctaatagggatatcatctttaacaagtactgtatcttcgacttcagcttgcactcgcttctgcatagacaataattattctggaagggaatgtgcgaaaacatgcggtagattgtttggaaaacgagaaccggcattaacggagaatattggctggataaacgatcgagatgacgaatttgctaataaaccttcagagtcaatgcaaagcacattagtggaacattttaatcaacttcgcc…	MEVRHITCVIMVLIGISSLTSTVSSTSACTRFCIDNNYSGRECAKTCGRLFGKREPALTENIGWINDRDDEFANKPSESMQSTLVEHFNQLRPEMQRIVFELILDLELSSEMEG	Assembly of this study.	forward	DN4816_c4_g1_i1	>TRINITY_DN4816_c4_g1_i1 len=1410 path=[0:0-1409]
Predicted crinoid neuropeptide precursor 8 (PCNP8)	gcttagttgtgatttgtcagtcagtcgggatcggtcacactccgcatctgtgcaacttcaagctcgcttcaatatcatcgttcggtatctactagcgcacacattcacattacaccatgagacagaccaggtgttgtttggttttactttttgcatttacagtctgtgtactgataacaagatcatctgccgatggtaaagaggagcgagagctttcggataaagaacgtgtagcaatcggttcaatactgtcgggtcaacgtcgtccttggcgttacggacgtcgctcatggaatcccaggacggaccaggaatattcgctgtataacgccaaagtcgccgacttgctacgtcaacgcgcagcggaacagaatgaatacgacaactatcttaaatcgc…	MRQTRCCLVLLFAFTVCVLITRSSADGKEERELSDKERVAIGSILSGQRRPWRYGRRSWNPRTDQEYSLYNAKVADLLRQRAAEQNEYDNYLKSLVSNNMPLKPMEWDED	Assembly of this study.	reverse	DN32089_c0_g1_i1	>TRINITY_DN32089_c0_g1_i1 len=705 path=[0:0-119 2:120-126 4:127-151 5:152-158 8:159-704]
Predicted crinoid neuropeptide precursor 9 (PCNP9)	ctcgatcacaaggccagaataagcaagccacattggcgacacacataattgcataattaatttattattcttatctgtactctgccttatcatttctgtacgtgggtatagttgattcaatttccatattcattgtgcattatttgctccgttctagctttattcacaattgctggtagccgtcataaaatgcaaatgaaatccgttttattagttgttgtaggggtggtgtttttcgcctcatcggttacttgctgcaagagaagcgcgccttccgctagtggtggtgagaacgtcgaagaaagtgaaaaacaaaatattgaagataataaaatggagactcaatggccagctcttgttggaaagaaaggtgaggaagccgagaaactcattttgaaa…	MQMKSVLLVVVGVVFFASSVTCCKRSAPSASGGENVEESEKQNIEDNKMETQWPALVGKKGEEAEKLILKARPDLKIFILPQDAMMTMDFREDRVRILVDENQIVVRPPKVG	Assembly of this study.	reverse	DN4596_c0_g1_i3	>TRINITY_DN4596_c0_g1_i3 len=1597 path=[0:0-204 2:205-1382 3:1383-1499 4:1500-1596]
Predicted crinoid neuropeptide precursor 10 (PCNP10)	attcagagttatgaacagactggaaacgatcgcagctaactggggattttgctacggacagtaatttgacaaaagactagataatacaacaggctcacacaaagaagatacagtttttgtacagatacatataaaatgtattcgattttgtttaccgtgatgatcgccatcacgatggttggtgttggtagtacagatgaaatgggtgaatacgaaacaggacaaattcagaacacaatcggacttggtataccacagatttggccggaagagggcgatattgcagaacttgacgaacagattgcaaaacacgaagctgttatcaaatatttgaatcatttaagaaaccaatatttgcaaggaagccaaacgaaacgaagtggatttttcaacaggcgt…	MYSILFTVMIAITMVGVGSTDEMGEYETGQIQNTIGLGIPQIWPEEGDIAELDEQIAKHEAVIKYLNHLRNQYLQGSQTKRSGFFNRRSGNSMYDVDWHKIGDYAAKRSGFFNRKRSGYDERK	Assembly of this study.	forward	DN17333_c0_g1_i1	>TRINITY_DN17333_c0_g1_i1 len=938 path=[0:0-937]
Predicted crinoid neuropeptide precursor 11 (PCNP11)	cttaaatagacctttcaagttagcgtagaatattcgttcagatacgcctgtaactacgttctgatttaattctgttgcctgccatcttagtatttcaataataacggacttgaacttgtgtgtcataaaattgcggatcgtgcatttgggcataatattgctactgaacataaaatggatattacaatgacaacgagcaatacattgaaaataattacattcctactcatcggctgtctttgtcttactgaaagtgttccggttctgaaattttctggtcaaattacattggaaacggatgaaggcgttgcgttaccatggatgctaatgtcgaaaatgatcgattcagacagacttatgaatacagatatagataactcatcagaatattattccggc…	MDITMTTSNTLKIITFLLIGCLCLTESVPVLKFSGQITLETDEGVALPWMLMSKMIDSDRLMNTDIDNSSEYYSGEQNDVADVTKRGNNRSDLLRYLYSGKLNKAASTMARKQTGRR	Assembly of this study.	forward	DN14657_c1_g1_i1	>TRINITY_DN14657_c1_g1_i1 len=1185 path=[0:0-846 2:847-847 3:848-922 4:923-936 5:937-981 6:982-1184]
Predicted crinoid neuropeptide precursor 12 (PCNP12)	aattagcgtatcgtctggtcattttgctttccatcacgatttgaataggcctaccaagaaatagcaagtttaacagccaaaaaaaatggtttcatcgatgtcaatgttaaacataggcgctgcactatttctatttatgtgtctgcaacaatgtttttcaacagtatcttcagagtacgattctcctgacacaaacacatttgatcaagatacagaacaagaaaatgctgcgtggctaacacacggtggtctaatcaacaaaagaccatggctaggcgggaaaagaagttctacaggtttctttatcaaacgtgatccaatacgcatgggagggtacagagaaatggacgttaagcgagcattccaggagtggttaacagaacagcagaggcggagcta…	MVSSMSMLNIGAALFLFMCLQQCFSTVSSEYDSPDTNTFDQDTEQENAAWLTHGGLINKRPWLGGKRSSTGFFIKRDPIRMGGYREMDVKRAFQEWLTEQQRRSYEETPYQQEYYEYKRPMMNGKRNMINGGV	Assembly of this study.	forward	DN12702_c0_g1_i3	>TRINITY_DN12702_c0_g1_i3 len=1538 path=[0:0-542 3:543-730 4:731-731 5:732-842 7:843-851 9:852-852 11:853-1064 13:1065-1113 14:1114-1117 15:1118-1118 16:1119-1285 17:1286-1537]
Predicted crinoid neuropeptide precursor 13 (PCNP13)	gggattcctgtcaggtgaataaggatacatagaatggggtataaagacttgttcattatcctgatcgtctgcgtcttcttcgtctgcgcaaatagccagcgatcagacaatcaaacaccggaagaagtatccgaagctgaaacaattcacgaggagggtatgcgtatcgttcagcgtatctacagtatcctggaaacgattacgaacatgcaaagaaaccaggaaatggaggaaaaacgcagtgaagagcaagccatctacgacgccaagaggagacgcggtggggatttcaagtctcaggcctggcgaaagaaacgaagcactttcggtaaaaacctgatggatattacgtttgtacagcaattggattctgaaacgaaagacctgaagacggacgtt…	MGYKDLFIILIVCVFFVCANSQRSDNQTPEEVSEAETIHEEGMRIVQRIYSILETITNMQRNQEMEEKRSEEQAIYDAKRRRGGDFKSQAWRKKRSTFGKNLMDITFVQQLDSETKDLKTDVIDFLEDLRQFRELFFQWL	Assembly of this study.	forward	DN45386_c0_g1_i1	>TRINITY_DN45386_c0_g1_i1 len=752 path=[0:0-751]
Predicted crinoid neuropeptide precursor 14 (PCNP14)	N/A	N/A	N/A	N/A	N/A	N/A
Predicted crinoid neuropeptide precursor 15 (PCNP15)	N/A	N/A	N/A	N/A	N/A	N/A
Predicted crinoid neuropeptide precursor 16 (PCNP16)	N/A	N/A	N/A	N/A	N/A	N/A
Predicted crinoid neuropeptide precursor 17 (PCNP17)	N/A	N/A	N/A	N/A	N/A	N/A
Predicted crinoid neuropeptide precursor 18 (PCNP18)	N/A	N/A	N/A	N/A	N/A	N/A
Predicted crinoid neuropeptide precursor 19 (PCNP19)	N/A	N/A	N/A	N/A	N/A	N/A
Predicted crinoid neuropeptide precursor 20 (PCNP20)	tggtttgatcttagttctcgccttctctctttgatggtcctgtataaccatcagtgaccactgattactgaccgtctattcttctacacgtggttggaaaggtataaaaggagacaacaacagctcaactcgtcataccagagctcaaagctcaaaacatcaacaggtcaagattttatactttttttctggaagacagcttggaacaaaaatcaacatgaaactggtactgttagttgtcgtggtgtgcgcatcaatgaccgacgccctgtttttcggcggaaagcgacccagcggtggtggccctggtatgggcaagcgacccaacggtggtggcggccctgatattggcgaacgaccagaaaagggagatgttgatatcgattttctttgtgagag…	MKLVLLVVVVCASMTDALFFGGKRPSGGGPGMGKRPNGGGGPDIGERPEKGDVDIDFLCERKDSCPVGDSNPVCGSDGITYDSPCELLKVKCDGVNSDLTPDHAGECGSEPLDRPTGRPTFGEQGRTRPTGRPNNIGGQRPTGRPISAGKDRLAGPISAGKDQMAGPISADNDQMAGPISADNDQMAGPISAD	Assembly of this study.	reverse	DN3793_c0_g1_i23	>TRINITY_DN3793_c0_g1_i23 len=798 path=[1:0-32 5:33-111 8:112-115 10:116-148 15:149-287 16:288-311 17:312-319 19:320-374 21:375-454 24:455-641 33:642-797]

## Sheet: Anjap
Neuropeptide precursor	Nucleotide sequence (forward strand)	Amino acid sequence	Assembly and sequence notes	Original transcript was forward or reverse	id code	Full header
Monomeric NPs
Calcitonin-type precursor	atgaattcttcatggatagcaagtattttattaccttgcctactaatttgtatcgtccaatccgcctcaatcaatagggagcgaagaggcgtgatttcgtcagattttctacgggagcttgctgatagaattgacttttataatgagtggctacaactaaatgaattcgacaacaacaataagcaagttcaagaaaaacgtggggactgtgactcatttggaggatgtgcccagcttacggctagccaacaattagcatacagaacacgacacagggatttaagtaatttgtttggcacaggcggaccaggcagaaagagacgctcaacgcagcccagtgacgcccaaaattga	MNSSWIASILLPCLLICIVQSASINRERRGVISSDFLRELADRIDFYNEWLQLNEFDNNNKQVQEKRGDCDSFGGCAQLTASQQLAYRTRHRDLSNLFGTGGPGRKRRSTQPSDAQN	CDS from genomic	forward	XP_033095975.1	>lcl|NW_022692763.1_cds_XP_033095975.1_3981 [gene=LOC117100408] [db_xref=GeneID:117100408] [protein=uncharacterized protein LOC117100408] [protein_id=XP_033095975.1] [location=complement(join(271986..272148,273990..274103,277171..277247))] [gbkey=CDS]
Eclosion hormone-type precursor	N/A	N/A	N/A	N/A	N/A	N/A
Kisspeptin-type precursor 1	atgcagttaattgttctatgtttggcgataatttggccctggacggtactttcagacgaagtaccatcggcactgagaagtacagagatagaaaacgattttttgcgaggaggattcgatcgtaggatattatcacacactttgaaacagaaacacgtattggctcatataataaaatcagctgccgaagatttactagctaacgaggctctacagatgaaaacgtatgaagaaagtgattggccatctgattcaaatgttgttactgaagatggtatcgactatgcagctactggaagcgaggaaactgaagtgtcaaaaagaggaaattgtcctggggatcgatgtctccgaatcaagaaaaaaccaaaacagacaagtgcatgttcacacaacgcc…	MQLIVLCLAIIWPWTVLSDEVPSALRSTEIENDFLRGGFDRRILSHTLKQKHVLAHIIKSAAEDLLANEALQMKTYEESDWPSDSNVVTEDGIDYAATGSEETEVSKRGNCPGDRCLRIKKKPKQTSACSHNACLRILPFGKRASPRSSSQGWQKRGSGKTRTAGGGGRTDLRPSFAFGKKDF	CDS from genomic	forward	XP_033102626.1	>lcl|NW_022705477.1_cds_XP_033102626.1_9924 [gene=LOC117105555] [db_xref=GeneID:117105555] [protein=uncharacterized protein LOC117105555] [protein_id=XP_033102626.1] [location=complement(join(108913..109379,110826..110910))] [gbkey=CDS]
Kisspeptin-type precursor 2	atgattaggtttgttgtagaagttagtctgtgtatcacactgagttccatacttgtaacgagtagagcgtcacccctacagcaaggcagggtgactccagaaaaatcgtttgaagggtttttggatgaaccagcgtcagacgatagtgtatacctaaataacagactgagagactatgggtggggacaacaaggagttcttatgacagatttgaagagagatcaacaacatggtgaaaagagggacgaagaagaagacaaaagaagccataggatagcccatagttttcagggaatgcttggaaaacgattttttgatcagcaaagacctttacaagaagaaaagccaaagtgtgcgatggaagtcgttttaagttttcttttgggtgctgacaagacg…	MIRFVVEVSLCITLSSILVTSRASPLQQGRVTPEKSFEGFLDEPASDDSVYLNNRLRDYGWGQQGVLMTDLKRDQQHGEKRDEEEDKRSHRIAHSFQGMLGKRFFDQQRPLQEEKPKCAMEVVLSFLLGADKTINDPEVKHVLTRCKQNASNRLFDN	CDS from genomic	forward	XP_033105831.1	>lcl|NW_022712725.1_cds_XP_033105831.1_12901 [gene=LOC117108071] [db_xref=GeneID:117108071] [protein=uncharacterized protein LOC117108071] [protein_id=XP_033105831.1] [location=complement(join(2293400..2293452,2293850..2293954,2294670..2294753,2295912..2296010,2299737..2299779,2306968..2307057))] [gbkey=CDS]
Luqin-type precursor 1	atggctaacagtgccctgacgtcggtaatatgtctggtattggtacagtttatattactgtctcttgtcacaccacttgacgcagcgaggcgagtaaaacaccctcctaacatgagtagatggggaaagcgcttatacacattacctgcagactcccatgaagaaataattggcacaaatggacaatcgttaactactacatctaaccctctcttcaatgaagcatctagtttgaagacgcctgaagaatgtggaggaccatttctaaagaagttgagatgtattataagatcaagacacgcgcaaggcatgacgtcacaacatcaatcgatcgaagtgtccaatcaagatagtgtgaatgcgttactagttctcttctga	MANSALTSVICLVLVQFILLSLVTPLDAARRVKHPPNMSRWGKRLYTLPADSHEEIIGTNGQSLTTTSNPLFNEASSLKTPEECGGPFLKKLRCIIRSRHAQGMTSQHQSIEVSNQDSVNALLVLF	CDS from genomic	forward	XP_033105719.1	>lcl|NW_022712725.1_cds_XP_033105719.1_12903 [gene=LOC117108005] [db_xref=GeneID:117108005] [protein=uncharacterized protein LOC117108005] [protein_id=XP_033105719.1] [location=complement(join(2405074..2405164,2417575..2417713,2429501..2429651))] [gbkey=CDS]
Luqin-type precursor 2	N/A	N/A	N/A	N/A	N/A	N/A
Melanin-concentrating hormone-type precursor	N/A	N/A	N/A	N/A	N/A	N/A
Orexin-type precursor	N/A	N/A	N/A	N/A	N/A	N/A
Pedal peptide/orcokinin-type precursor	atgttttattacaaattatttagtagattatggctggtagtgtgtttactgcatgcggaactgataacctcagcagactgtgagccaacggatcattcacgagaccaaggtataagtaatgcagaaatcgcagatgttgaagccaaagaacttattgataacctcatcaaatccaaaaaggaatatagctccgacgatgatgaattattccaattcaatgaagaagacaaacggggcttattcccaactggaggaatggatcccttgggggcgtcgtattttacggggaagcgaggagtagatgaaaacgaagaagagccagacaaacgaggttttccaaatggtcgcctggacacgctaggcagtagatattttaacggaaagcgagctttccctaat…	MFYYKLFSRLWLVVCLLHAELITSADCEPTDHSRDQGISNAEIADVEAKELIDNLIKSKKEYSSDDDELFQFNEEDKRGLFPTGGMDPLGASYFTGKRGVDENEEEPDKRGFPNGRLDTLGSRYFNGKRAFPNTGGLDTLGNRYFNGKRGLYPSSGNMDTLGSGYFTGKRGFPSSGGIDTLGSRYFNGKRMFPSSGGMDTLGNGYFTGKRGFPSSGGIDTLGSGYFSGKRMFPSSGGMDTLGNGYFTGKRGFPSSGGIDTLGSGYFSGKRMFPSSGGMDTLGNGYFTGKRAFPSSGNLDTLGNRYFNGKRGFPSSGRIDTLGSSYFTGKRSIFDQYNTDSLHGFKKGSSFLHGGLSSGMDNHIPGFKKRALPSEDMKSE	CDS from genomic	forward	XP_033097922.1	>lcl|NW_022696345.1_cds_XP_033097922.1_5697 [gene=LOC117101918] [db_xref=GeneID:117101918] [protein=feeding circuit activating peptides-like] [protein_id=XP_033097922.1] [location=join(2193491..2193580,2202821..2203870)] [gbkey=CDS]
Prolactin-releasing hormone/short neuropeptide-F-type precursor	N/A	N/A	N/A	N/A	N/A	N/A
F-type SALMFamide precursor	atgttgaggcagccccctttcttcctgttgttgacatggtttcttttccagcaatgcctattgactctttgctacgcaggtgacaacatccacgatgcatacaataggccaattggattcccatcaaagaaggctaatgccactgctccaataaagaactggatacgtgcattgccattgttacaccaaggtctttactttggcaagagggtcattgcggatgaatttaacgattttcaagataatgatgagaaggaacttcgttattctacacttggacacataacatcaaaaagaaatcctagactaactagttttatgatgggcaaaagagatccacggttttctgattttatgatgggcaaacgggatccacgtttttctgattttatgatgggc…	MLRQPPFFLLLTWFLFQQCLLTLCYAGDNIHDAYNRPIGFPSKKANATAPIKNWIRALPLLHQGLYFGKRVIADEFNDFQDNDEKELRYSTLGHITSKRNPRLTSFMMGKRDPRFSDFMMGKRDPRFSDFMMGKRDPRFSDFIMGKRDPRFSDFMMGKRDPRFSDFMMGKRDSRLSDFMLGKRDPRFSDFIMGKRDPRLSEFMLGKRDARITDFMLGKRDARLSDFMMGRRELGFDEDENGRQTGHNYFQNEVDHQSDRYVLHGGDLETLEGSRGNVVYDDTDIPNQAEAAEFQELESSSSLKRGSGKGKLHRPQFTGTGKTPSQLWSNLGSGKRSSSVDYEDEDENVITEIKRSADPNPKTSVRRFPPAALHKGLYFGKRAANWADI	CDS from genomic	forward	XP_033127068.1	>lcl|NW_022757608.1_cds_XP_033127068.1_31903 [gene=LOC117124840] [db_xref=GeneID:117124840] [protein=enterin neuropeptides-like] [protein_id=XP_033127068.1] [location=join(155249..155353,156594..157655)] [gbkey=CDS]
L-type SALMFamide precursor	atgcataaggaatgtgtttttgcagtgattttagccatggtattatgttctgaatttgtaaatgcggcatcagatgactataggcgaggaagttataatgggatgctcaaccctaatgcacgttttggttttgccagtggaactcttggtcaaaatggtttttacaggagcggttcattaagtgcaaaacgtgacccatacgaactcggagatgaagctgatgaaattgtgagggaagtaaggcgaaacccatcaaaaggccttcgattccacaagggggcgccgttcggaaaacgtgcttatgatcttgaattcaaagacgacaatacaaaagggatgtaa	MHKECVFAVILAMVLCSEFVNAASDDYRRGSYNGMLNPNARFGFASGTLGQNGFYRSGSLSAKRDPYELGDEADEIVREVRRNPSKGLRFHKGAPFGKRAYDLEFKDDNTKGM	CDS from genomic	forward	XP_033107177.1	>lcl|NW_022714601.1_cds_XP_033107177.1_14041 [gene=LOC117109058] [db_xref=GeneID:117109058] [protein=uncharacterized protein LOC117109058] [protein_id=XP_033107177.1] [location=complement(join(198063..198128,199085..199207,199818..199970))] [gbkey=CDS]
Sulfakinin/cholecystokinin-type precursor	N/A	N/A	N/A	N/A	N/A	N/A
Vasopressin/oxytocin-type (crinotocin) precursor	atgcaggaaggctgtcgaatacttcttgttctctttgcattgtttgctgtttccacggcatgctactggaggaaatgccccataggaggaaaaagaacatcatcttttaggccgttacgacagtgtccaaaatgtggtccgtttgaaggaggccagtgtgttgggccattaatatgctgcggagaatcattcggttgtcacatagcaacggcagatacattggtttgctcagaagaaagtcgcctctcgacaccatgtactggaccagaactgcagccaagttgccgtgccgtagagggcggcagctgtgccacaagttatatttgctgtaatgaagatatctgtgccatagattactcgtgtgaagaaagcgaaacgggaatggtcagaagaaccaac…	MQEGCRILLVLFALFAVSTACYWRKCPIGGKRTSSFRPLRQCPKCGPFEGGQCVGPLICCGESFGCHIATADTLVCSEESRLSTPCTGPELQPSCRAVEGGSCATSYICCNEDICAIDYSCEESETGMVRRTNSHLVNI	CDS from genomic	forward	XP_033104504.1	>lcl|NW_022710625.1_cds_XP_033104504.1_11608 [gene=LOC117107079] [db_xref=GeneID:117107079] [protein=oxytocin-neurophysin 1-like] [protein_id=XP_033104504.1] [location=join(150540..150662,169812..170025,170304..170386)] [gbkey=CDS]
Heterodimeric NPs
Bursicon alpha-type precursor 1	atgaatttatccagttcactgctagtctgcatagtttcgtgtgcattgctattgttatcaagtctgaccgaggcaggcaaaggaaggaggaagaccaaaaatgttctttcaatgcttgacgatagcgagccgactgtaatggacaacgttccaaggcgtaaccgagagaaccgtcgtaacggtgaaggatcgcaccgcggaaaatcaccggacgaattactcacgccatcaagcgaagaagcaatagaaattacagaaaagcagtatttacgcggtgattggtgcaaaactcaacccgtgaagcaacttattgaagaagatggctgtatcagtcgaaccataaccaaccgattttgttacggacagtgtaactcgttttacgttcctaaaacggtaaag…	MNLSSSLLVCIVSCALLLLSSLTEAGKGRRKTKNVLSMLDDSEPTVMDNVPRRNRENRRNGEGSHRGKSPDELLTPSSEEAIEITEKQYLRGDWCKTQPVKQLIEEDGCISRTITNRFCYGQCNSFYVPKTVKDREQDAFVSCAFCKPYKYKMITVTLRCPGRNPNTKRKKIKKIKQCRCIAIDVPVD	CDS from genomic	forward	XP_033105449.1	>lcl|NW_022712275.1_cds_XP_033105449.1_12462 [gene=LOC117107783] [db_xref=GeneID:117107783] [protein=gremlin-1-like] [protein_id=XP_033105449.1] [location=1161780..1162346] [gbkey=CDS]
Bursicon alpha-type precursor 2	N/A	N/A	N/A	N/A	N/A	N/A
Bursicon beta-type precursor 1	N/A	N/A	N/A	N/A	N/A	N/A
Bursicon beta-type precursor 2	N/A	N/A	N/A	N/A	N/A	N/A
Glycoprotein hormone alpha-2-type precursor 1	atgttgtcttcactgacaatactggtaaatcaaaagatgtgcttactactgaagacgtttgttcttgtcgcagccataacgctagtcaatggaaattactgggaacagcctggttgtcacgttgtcggttacacaaaagaggtccgcatacctggatgtcacgtcgaatacgtccaaatgaatgcatgtcggggttactgtatgtcctattcattcctatcatcacaagacactttacagagaagcggaggactacaagtgttttcatcttacggttcatgttgtactattggacaaactcatgatgtaaatattgttctgcaatgtgtagataaccaagtgtacagggacacatttcggtcagctagaacatgtgaatgttctctgtgtgacgtcagt…	MLSSLTILVNQKMCLLLKTFVLVAAITLVNGNYWEQPGCHVVGYTKEVRIPGCHVEYVQMNACRGYCMSYSFLSSQDTLQRSGGLQVFSSYGSCCTIGQTHDVNIVLQCVDNQVYRDTFRSARTCECSLCDVSD	CDS from genomic	forward	XP_033105435.1	>lcl|NW_022712275.1_cds_XP_033105435.1_12435 [gene=LOC117107774] [db_xref=GeneID:117107774] [protein=thyrostimulin alpha-2 subunit-like] [protein_id=XP_033105435.1] [location=complement(join(874462..874560,876432..876610,879837..879961,880263..880264))] [gbkey=CDS]
Glycoprotein hormone alpha-2-type precursor 2	N/A	N/A	N/A	N/A	N/A	N/A
Glycoprotein hormone beta-5-type precursor 1	N/A	N/A	N/A	N/A	N/A	N/A
Glycoprotein hormone beta-5-type precursor 2	atgatcaagataaagatattcaccacatgtacgatgatgatgttattattttccttcatggagccagtgaattctcaaagaatggacaaatttctacagatagtcggtaaccttgcagccaagccggtagtgcgttattgtaggcccgtcaagatgaggaaagtaattgaaagacagggatgtaagccccttactgtcttagatacaacgaagtgcgtagggagatgtttgagttatgaggaaccacatatagaagctccgtatgtcaagtcaagccaccaactttgccaactgacggctagggatgtcccgctaaagcaacagtatcagatgaaatgtgaccaaggagtgaacccctactacactcatgaagacagcttcgaatgtcgttgcagccag…	MIKIKIFTTCTMMMLLFSFMEPVNSQRMDKFLQIVGNLAAKPVVRYCRPVKMRKVIERQGCKPLTVLDTTKCVGRCLSYEEPHIEAPYVKSSHQLCQLTARDVPLKQQYQMKCDQGVNPYYTHEDSFECRCSQPRSLRTSYRYRDAELS	CDS from genomic	forward	XP_033105451.1	>lcl|NW_022712275.1_cds_XP_033105451.1_12434 [gene=LOC117107784] [db_xref=GeneID:117107784] [protein=gonadotropin subunit beta-2-like] [protein_id=XP_033105451.1] [location=complement(join(786741..786950,796337..796576))] [gbkey=CDS]
Glycoprotein hormone beta-5-type precursor 3	N/A	N/A	N/A	N/A	N/A	N/A
Insulin-type precursor	N/A	N/A	N/A	N/A	N/A	N/A
Insulin/bombyxin-type precursor	N/A	N/A	N/A	N/A	N/A	N/A
Relaxin-type precursor	atgaaagatcaaggaagaaaccgattcatggttgttctccttatatcgtttgttttatgtgaccagattctgtgtactactattcgatgtgggtcggaatttagggcagctgtacggacggtctgcatggcaaaacgtatgcctagttatggtcctaatgtttatgaaaacgctttaggcctactagccggcggccgactaccgtatgatagtgagcaagaaatcaagactcgattatttccacggttgagaaaatctagaagtacgtacaccggcccgcacgacttttgctgtacacatggttgtgacgatgactttattagggttcgagtttgctaa	MKDQGRNRFMVVLLISFVLCDQILCTTIRCGSEFRAAVRTVCMAKRMPSYGPNVYENALGLLAGGRLPYDSEQEIKTRLFPRLRKSRSTYTGPHDFCCTHGCDDDFIRVRVC	CDS from genomic	forward	XP_033107902.1	>lcl|NW_022716075.1_cds_XP_033107902.1_14688 [gene=LOC117109623] [db_xref=GeneID:117109623] [protein=uncharacterized protein LOC117109623] [protein_id=XP_033107902.1] [location=complement(join(1424846..1425012,1425997..1426161,1446209..1446215))] [gbkey=CDS]
Predicted crinoid NPs
Predicted crinoid neuropeptide precursor 1 (PCNP1)	atgttcgtggcattcgcactaattctcataatagcaccaaatgaaatcttctcagccgaaaatgttatcgccacggctgagaatggactcaaaaatataaagccagatgttaaatgtgaggacaaacagtttgcagctaatcctacaggcacgactgtagggactccggcaggttgtgttgtaagcggtgattcaaatgatgcgacatcaatcgacaaacggggaaattacttccaacgcccacgaaaagatgcagaagatataaacgaaaaaagaggtaactattaccttcatccaagaagtgacgaagcagatgagaaacgggcaaattatttccaacgaccgcgaaaggatgaaactggaatggcactagacgacaagcgagcaaattggcattac…	MFVAFALILIIAPNEIFSAENVIATAENGLKNIKPDVKCEDKQFAANPTGTTVGTPAGCVVSGDSNDATSIDKRGNYFQRPRKDAEDINEKRGNYYLHPRSDEADEKRANYFQRPRKDETGMALDDKRANWHYYRPPRADETDDTEEKRANYWRQHPRKRDSEEEKRANYFMRPRKDEDYLSEDKRANYWRQPRADETDETEEKRANYWRQHPRKRDSEEEKRANYFMRPRKDEDDISEDKRANYWRQPRADETDETDEKRANYWRQRPRKRDSEEEKRANYFMRPRKDESDFSEDKRANYWRQPRADESDETEEKRANYWRQRPRKRDSEEEKRANYFMRPRKDESDIYEDKRANYWRQPRADETDESEEKRANYWRQRPRKRDSEEEKRANYFMRPR…	CDS from genomic	forward	XP_033115130.1	>lcl|NW_022731578.1_cds_XP_033115130.1_21213 [gene=LOC117115441] [db_xref=GeneID:117115441] [protein=trichohyalin-like] [protein_id=XP_033115130.1] [location=complement(1062984..1064219)] [gbkey=CDS]
Predicted crinoid neuropeptide precursor 2 (PCNP2)	N/A	N/A	N/A	N/A	N/A	N/A
Predicted crinoid neuropeptide precursor 3a (PCNP3a)	atgcatcttcgatttatggttttattgctttcggtccttgttctcataacatgtacagaggccccgcctcctcctgaatgcatgtcaccagttgcacaaaaccgcccatcacactgccaggtggtctggggtcgcaaagcactaaataccttagagcgattacttaaaaaagaacttattgacgaagagatgaatacagaagagcgaaatctcggcgacatggaggaagcggaaggccaagaaaccagaaaccttgatgacgaaaaccaaaacctatatgatgaagtacggtttttggaattgctgctagatttgaagggtgaaaataatataaagaaataa	MHLRFMVLLLSVLVLITCTEAPPPPECMSPVAQNRPSHCQVVWGRKALNTLERLLKKELIDEEMNTEERNLGDMEEAEGQETRNLDDENQNLYDEVRFLELLLDLKGENNIKK	CDS from genomic	forward	XP_033101317.1	>lcl|NW_022704004.1_cds_XP_033101317.1_8744 [gene=LOC117104572] [db_xref=GeneID:117104572] [protein=uncharacterized protein LOC117104572] [protein_id=XP_033101317.1] [location=complement(join(69806..69989,70924..70998,76266..76348))] [gbkey=CDS]
Predicted crinoid neuropeptide precursor 3b (PCNP3b)	N/A	N/A	N/A	N/A	N/A	N/A
Predicted crinoid neuropeptide precursor 4 (PCNP4)	N/A	N/A	N/A	N/A	N/A	N/A
Predicted crinoid neuropeptide precursor 5 (PCNP5)	N/A	N/A	N/A	N/A	N/A	N/A
Predicted crinoid neuropeptide precursor 6 (PCNP6)	atgcaatctagaattttaagccattgtactgaaaaaagcaaagctggaatttgtagaagaaaaatcaacatgaatctaaccacaactgcggtttttacattgatgttggcatcatgctgcctttgtgatttacaagttaacagaaaacgacagccaggctgtgggtgtacaactcggatttgtatgtataactgcgtgagtggcaagagaactatggatatgcaagaattatacgaaaagaaaaatgcattaccgttcttgcgggaattcagcaacgagcaggacgaatccggcccatttaaaaatcgattttatcaatatttaacagcgaagcgaggaaatgcatacagcgaggtaggtgtaaaaagcgactactga	MNLTTTAVFTLMLASCCLCDLQVNRKRQPGCGCTTRICMYNCVSGKRTMDMQELYEKKNALPFLREFSNEQDESGPFKNRFYQYLTAKRGNAYSEVGVKSDY	CDS from genomic	forward	XP_033125493.1	>lcl|NW_022688773.1_cds_XP_033125493.1_3094 [gene=LOC117123605] [db_xref=GeneID:117123605] [protein=uncharacterized protein LOC117123605] [protein_id=XP_033125493.1] [location=join(1839415..1839571,1840241..1840309,1840878..1840891,1841705..1841818,1842718..1842741)] [gbkey=CDS]
Predicted crinoid neuropeptide precursor 7 (PCNP7)	atggaagtcagacacataatgtatttgctaatcgttgttatagggctatcatcgtttaaaagtgctgcatctgctacctgttccgaccgctgtaataaacgaagattaacaggagatgcatgtgctaaattgtgtggacgaatttacggaaaacgccaaacaacattatctgagaattctagatggatggacaaaatagaagaagttgctagtgaggtacccgaggaaattgaagagtcgtcattgctacagcatttttatcaacttcgtccacagttgcaacgaattgtgtatcaggttatattggaacttgagatatctcaaatggaaggataa	MEVRHIMYLLIVVIGLSSFKSAASATCSDRCNKRRLTGDACAKLCGRIYGKRQTTLSENSRWMDKIEEVASEVPEEIEESSLLQHFYQLRPQLQRIVYQVILELEISQMEG	CDS from genomic	forward	XP_033099762.1	>lcl|NW_022700489.1_cds_XP_033099762.1_7356 [gene=LOC117103332] [db_xref=GeneID:117103332] [protein=uncharacterized protein LOC117103332] [protein_id=XP_033099762.1] [location=complement(join(104207..104245,104823..104965,122595..122681,134427..134493))] [gbkey=CDS]
Predicted crinoid neuropeptide precursor 8 (PCNP8)	N/A	N/A	N/A	N/A	N/A	N/A
Predicted crinoid neuropeptide precursor 9 (PCNP9)	atgtgtatctggtgtccgagtctacacaggagtataattgcctgcgctgtgggtactgctgtgttcgtatatttctggagtattatcgcctcgaagcaagatatcccattggataagaaagctgaggaggctaagaaatttattttggaagagagtccagagcttcagatttatatcctacctgaagactccatgatgacaatggattataggacagatcgcgtacgaatcttcattgatgagaaccagattgttgtcaaaccacctaaggtcggctag	MCIWCPSLHRSIIACAVGTAVFVYFWSIIASKQDIPLDKKAEEAKKFILEESPELQIYILPEDSMMTMDYRTDRVRIFIDENQIVVKPPKVG	CDS from genomic	forward	XP_033112145.1	>lcl|NW_022685826.1_cds_XP_033112145.1_1877 [gene=LOC117113029] [db_xref=GeneID:117113029] [protein=subtilisin-chymotrypsin inhibitor-2B-like] [protein_id=XP_033112145.1] [location=complement(join(33305..33415,34519..34569,36232..36348))] [gbkey=CDS]
Predicted crinoid neuropeptide precursor 10 (PCNP10)	atgtataggcctacgattttgtttgcgctgatgatcagtgccatgatggctggcgttggcaatacagaagatattggagaattcgaagcgggacaaatacagaacacagttgggcttggtataccaaagatatggccggatgagggcgacattgctgagcttgctgaagagcaaattgcgcaacacgaagagattatcaactatttgaatcatttaagaaatgaatatttgcaaggaagccaaacgaaaagaagtgggtttttcaacaggcgctcgggaagtccgatgtacgacgtaccgtcacaggactggaataaaagaggcgattttacatcagccaaacgaagcggtttctttaatcgaaaacgaagtggatacgagcagagaaagtag	MYRPTILFALMISAMMAGVGNTEDIGEFEAGQIQNTVGLGIPKIWPDEGDIAELAEEQIAQHEEIINYLNHLRNEYLQGSQTKRSGFFNRRSGSPMYDVPSQDWNKRGDFTSAKRSGFFNRKRSGYEQRK	CDS from genomic	forward	XP_033126457.1	>lcl|NW_022756705.1_cds_XP_033126457.1_31339 [gene=LOC117124352] [db_xref=GeneID:117124352] [protein=uncharacterized protein LOC117124352] [protein_id=XP_033126457.1] [location=complement(join(398398..398694,400865..400960))] [gbkey=CDS]
Predicted crinoid neuropeptide precursor 11 (PCNP11)	atggatacaatgacaacaagcaatactttgaaaattatcacggtcctacttcttggatgcatctgccttacggaaagtgttcccgtccttagattttctggtcaaatttcactggagacagatggtgaatcgggagcggtgctgccttgggttctcatgtcaaaaatgctagaatcagacaggtttatgaatacagatttagatggccaatccgaatattattctggagaagaaaacaatcttgatgttacaaaacgtggaagcaacagggaaacagctattaaacaacaactttttggtgggagactgagaaaggtggctggaattaacttgggacgcaaaccaggagggcgttaa	MDTMTTSNTLKIITVLLLGCICLTESVPVLRFSGQISLETDGESGAVLPWVLMSKMLESDRFMNTDLDGQSEYYSGEENNLDVTKRGSNRETAIKQQLFGGRLRKVAGINLGRKPGGR	CDS from genomic	forward	XP_033096191.1	>lcl|NW_022692922.1_cds_XP_033096191.1_4186 [gene=LOC117100536] [db_xref=GeneID:117100536] [protein=uncharacterized protein LOC117100536] [protein_id=XP_033096191.1] [location=join(2606137..2606140,2608667..2608906,2609729..2609841)] [gbkey=CDS]
Predicted crinoid neuropeptide precursor 12 (PCNP12)	atgtttaaaatgaggcgcgcaacaccccagctaatacaagaggagaagcgtatcatctggtcgttttgctttccaacagaatttgaataccaagtaaaagccactataacagtcaaagaaatggtttcgtcgatgtcaatgatgaacatgggcgctgccctgttcctatttatgtgtctgcaacagtgctttctaacagtatcttcagaatacgatgcgcctgacacaaacacatttgatcaagatacagaacaagaaaaggctgcatggcttacacatggtggtttgatcaacaagcgaccctggctaggcggcaaaagaagttctacttcttattttaccaaacgtgatccaattcgtatgggaggttacagagaaatggaagctaagcgggcattc…	MVSSMSMMNMGAALFLFMCLQQCFLTVSSEYDAPDTNTFDQDTEQEKAAWLTHGGLINKRPWLGGKRSSTSYFTKRDPIRMGGYREMEAKRAFEEWLSEQRRNYEEIPFEQEYYELRKRPMMNGKRNMVNGGP	CDS from genomic	forward	XP_033114556.1	>lcl|NW_022730786.1_cds_XP_033114556.1_20724 [gene=LOC117115026] [db_xref=GeneID:117115026] [protein=uncharacterized protein LOC117115026] [protein_id=XP_033114556.1] [location=join(937696..937813,947566..947685,950455..950738)] [gbkey=CDS]
Predicted crinoid neuropeptide precursor 13 (PCNP13)	atggggtttaaagtcttatgcattctctcgcttgccggcttctttgtgtttgttagcagccagaatgtagaaaccaaccgaacaccagaagatgtaagcaaaagcgaaacagtgcgtgaggaaggcatgcgtattgtacagcgtatctatagtatcctagatacaattaaaaatatggagagaaataagaagaatgaagaaagacgaaaaaccgaaattactgagtataacccaaaaagaagacctggtggtgatttcagtacgcaggcttggagaaagaagcgaagtacaatcggcaaaaacctgatggaaattacgtttgtacagcgcctggactcggaaaccatggagttaaggattgaagtcaaagaattcttacaaacaattggacagtggttg…	MGFKVLCILSLAGFFVFVSSQNVETNRTPEDVSKSETVREEGMRIVQRIYSILDTIKNMERNKKNEERRKTEITEYNPKRRPGGDFSTQAWRKKRSTIGKNLMEITFVQRLDSETMELRIEVKEFLQTIGQWLRKALNKSHIDVGDTGTRGFFAELASNEEVFVE	CDS from genomic	forward	XP_033107171.1	>lcl|NW_022714601.1_cds_XP_033107171.1_14038 [gene=LOC117109053] [db_xref=GeneID:117109053] [protein=uncharacterized protein LOC117109053] [protein_id=XP_033107171.1] [location=join(168401..168793,169341..169445)] [gbkey=CDS]
Predicted crinoid neuropeptide precursor 14 (PCNP14)	atgaaccgtgttgcagtaataatacttgctgttggcttatttgtttcacttattgaagccaaaccatactacaaattgttcaagaagagtggtccaaatggtgggaagcgtggtccacatggtgggaacgcagttggtagcaactccaaatcagctgaggatgctagtggtgataagagcggtcaactaggtggtaacgcaggtggtaggagctcatcagaggatgatggaattggtaatgaaagtccatcttcctggagttggtccacatggtggaataacttaaaaagttcatatcccgcgagttggtcctcatggtggaataacttagaaagttcatatcccgcgagttggtcctcatggtggaataacttaggcaatgtgaacaagaaagctata…	MNRVAVIILAVGLFVSLIEAKPYYKLFKKSGPNGGKRGPHGGNAVGSNSKSAEDASGDKSGQLGGNAGGRSSSEDDGIGNESPSSWSWSTWWNNLKSSYPASWSSWWNNLESSYPASWSSWWNNLGNVNKKAISIVARGKKVKKATAKKSLLMKALAHNKALARKRLVA	CDS from genomic	forward	XP_033113992.1	>lcl|NW_022728625.1_cds_XP_033113992.1_20176 [gene=LOC117114436] [db_xref=GeneID:117114436] [protein=transcription elongation factor SPT6 homolog isoform X2] [protein_id=XP_033113992.1] [location=join(81835..81921,84999..85152,86489..86533,92847..92891,96517..96561,103203..103336)] [gbkey=CDS]
Predicted crinoid neuropeptide precursor 15 (PCNP15)	N/A	N/A	N/A	N/A	N/A	N/A
Predicted crinoid neuropeptide precursor 16 (PCNP16)	N/A	N/A	N/A	N/A	N/A	N/A
Predicted crinoid neuropeptide precursor 17 (PCNP17)	atggcatcgtttattgcgacgaccgccgttttcatatctgtaatgacttttgtattacagttagtaagcagcattccaattgaagtaaatggtggcggagatggagaggaatacacacaactttttggtgaaatcacaacgcacgacacattccagaggggtaaacgagcaatgaaagtcagtagtagtcgttcgtgttcatcgaatgcagattgtcgtagagaccagtgttgtgcatttgacttcggccggaaggtgtgtaaagcttcgcaacgtgtacggaatttgggagaaacctgttcttttgtagacatacacaaatatttggatttacacgacttgacaaggtcttttacacgatgccctatgatttgtaaggaaggacttagatgctggcga…	MASFIATTAVFISVMTFVLQLVSSIPIEVNGGGDGEEYTQLFGEITTHDTFQRGKRAMKVSSSRSCSSNADCRRDQCCAFDFGRKVCKASQRVRNLGETCSFVDIHKYLDLHDLTRSFTRCPMICKEGLRCWRTHERYSKSNTRKSVCRR	CDS from genomic	forward	XP_033114792.1	>lcl|NW_022686322.1_cds_XP_033114792.1_2070 [gene=LOC117115200] [db_xref=GeneID:117115200] [protein=uncharacterized protein LOC117115200 isoform X1] [protein_id=XP_033114792.1] [location=join(1293697..1293876,1294260..1294532)] [gbkey=CDS]
Predicted crinoid neuropeptide precursor 18 (PCNP18)	atgtttcgttgttgtgtgttaaccttaatgtttgtgggcctaacggtcgttcaaccagacgaggacatttcttgcaaggatcgtttgtgtggtggcatcgttaacagggactgtatcacaatgtgctcttctattggtagaaaacgtagtggtactacatatagctatacgtgtcttcatgagtgtattgcaaatggagtgccgatgaatgagtgcaagtgtgggtttgctggaaggaaacgttctgctaatttggattctttgaaagatagatctattgggaattttaagactattattgcgggtcaaggacaaagtaaatag	MFRCCVLTLMFVGLTVVQPDEDISCKDRLCGGIVNRDCITMCSSIGRKRSGTTYSYTCLHECIANGVPMNECKCGFAGRKRSANLDSLKDRSIGNFKTIIAGQGQSK	CDS from genomic	forward	XP_033121867.1	>lcl|NW_022748342.1_cds_XP_033121867.1_27142 [gene=LOC117120878] [db_xref=GeneID:117120878] [protein=uncharacterized protein LOC117120878] [protein_id=XP_033121867.1] [location=join(12148..12208,21702..21791,35211..35291,36168..36238,37306..37326)] [gbkey=CDS]
Predicted crinoid neuropeptide precursor 19 (PCNP19)	N/A	N/A	N/A	N/A	N/A	N/A
Predicted crinoid neuropeptide precursor 20 (PCNP20)	N/A	N/A	N/A	N/A	N/A	N/A
