# Supplementary material for: Discovery and functional characterization of neuropeptides in crinoid echinoderms
Source: Front Neurosci. 2022 Dec 13;16:1006594. doi: 10.3389/fnins.2022.1006594 (PMC9793003; doi:10.3389/fnins.2022.1006594)
Supplement: Supplementary file 5 [file Data_Sheet_5.XLSX]

## Sheet: All_crinotocin_vs_ASW
ANALYSIS ALL CRINOTOCIN vs ASW
DATES:	19.3.19 + 20.3.19 + 28.3.19 + 29.3.19 + 8.8.19 + 9.8.19
"Sample":	Animal/Arm/Preparation
ASW					CRI
Sample	ER1	E2	ER2	ER2-ER1	Sample	ER1	E2	ER2	ER2-ER1
11/1/2	0.02	0.05	0.01	-0.01	11/3/2	0.01	0.09	0.018	0.008
11/4/4	0.01	0.03	0.006	-0.004	11/4/3	0.01	0.22	0.044	0.034
11/6/2	0	0.01	0.002	0.002	11/6/4	0.01	0.01	0.002	-0.008
11/8/3	0.01	0.02	0.004	-0.006	11/8/2	0	0.17	0.034	0.034
11/9/4	0.02	0.09	0.018	-0.002	11/9/3	0.02	0.42	0.084	0.064
11/10/1	0.02	0.03	0.006	-0.014
12/1/2	0.01	0.01	0.002	-0.008	12/1/4	0.02	0.06	0.012	-0.008
12/3/3	0	0.01	0.002	0.002	12/3/2	0.02	0.52	0.104	0.084
12/4/4	0.04	0.08	0.016	-0.024	12/6/4	0.03	0.44	0.088	0.058
12/5/1	0.01	-0.02	-0.004	-0.014	12/7/1	0	0.08	0.016	0.016
12/8/3	0.05	0.01	0.002	-0.048	12/8/2	0.05	0.13	0.026	-0.024
12/9/4	0.03	0.02	0.004	-0.026	12/10/3	0.03	0.05	0.01	-0.02
12/10/1	-0.01	0.02	0.004	0.014
15/6/2	0	0.15	0.03	0.03	15/3/1	0.01	0.51	0.102	0.092
15/7/2	0.01	0.01	0.002	-0.008	15/3/2	0	0.09	0.018	0.018
15/7/4	0	0.05	0.01	0.01	15/3/3	0	0.02	0.004	0.004
15/8/3	0.01	0.01	0.002	-0.008	15/3/4	0.01	0.06	0.012	0.002
15/8/1	0	0	0	0	15/4/2	0.01	0.06	0.012	0.002
15/9/4	0	0.01	0.002	0.002	15/4/4	0.01	1.36	0.272	0.262
15/10/2	0	0.12	0.024	0.024	15/4/1	0.01	0.02	0.004	-0.006
					15/5/3	0.01	0.72	0.144	0.134
					15/5/4	0	0.34	0.068	0.068
					15/5/2	0	1.29	0.258	0.258
					15/6/1	0.02	0.04	0.008	-0.012
					15/6/3	0.02	0.63	0.126	0.106
					15/8/2	0.01	0.82	0.164	0.154
					15/8/4	0	0.42	0.084	0.084
					15/9/3	0.02	1.05	0.21	0.19
					15/9/1	0.01	0.16	0.032	0.022
					15/10/4	0.01	1.06	0.212	0.202
					15/10/1	0	0.01	0.002	0.002
					15/10/3	0	0.16	0.032	0.032
31/2/2	0	0.02	0.004	0.004	31/2/1	0	00:39:00	00:07:48	00:07:48
31/3/3	0.04	0.16	0.032	-0.008	31/2/3	0.01	0.01	0.002	-0.008
31/3/1	0.02	0.17	0.034	0.014	31/3/2	0.01	0.47	0.094	0.084
31/4/2	0	0.05	0.01	0.01	31/3/4	0.01	0.3	0.06	0.05
31/5/3	0	0.02	0.004	0.004	31/4/3	0	0.01	0.002	0.002
31/6/2	0.04	0.02	0.004	-0.036	31/4/1	0.01	0.29	0.058	0.048
31/6/4	0	0.01	0.002	0.002	31/5/4	0	0.37	0.074	0.074
					31/5/2	0.01	0.77	0.154	0.144
					31/6/1	0	0.05	0.01	0.01
					31/6/3	0	0.03	0.006	0.006
31/7/3	0	0.02	0.004	0.004	31/7/1	0.01	0.73	0.146	0.136
31/8/2	0.02	0.19	0.038	0.018	31/7/4	0	0.33	0.066	0.066
31/8/4	-0.01	0.04	0.008	0.018	31/8/3	0	0.03	0.006	0.006
31/9/3	0.01	0.22	0.044	0.034	31/8/1	0	0.01	0.002	0.002
31/9/1	0	0.02	0.004	0.004	31/9/4	0.01	0.44	0.088	0.078
31/10/4	0.15	0.77	0.154	0.004	31/9/2	0.01	0.19	0.038	0.028
31/10/2	0.01	0.02	0.004	-0.006	31/10/3	0	0.04	0.008	0.008
			N ASW:	34				N CRI:	47
			Max ASW:	0.034				Max CRI:	0.262
			Min ASW:	-0.048				Min CRI:	-0.024
			Range ASW:	0.082				Range CRI:	0.286
			Mean ASW:	-0.000647059				Mean CRI:	0.0551365
			SD ASW:	0.0170967				SD CRI:	0.0708188
			SEM ASW:	0.00293205				SEM CRI:	0.01033
								ASW vs CRI, P:	2.3787e-05
								(two-tailed t-test)

## Sheet: Comparison_NPs
EXPERIMENT:		Comparing NPs
DATES:	19.3.19 + 20.3.19
"Sample":	Animal/Arm/Preparation
ASW					S1					S2					CRI					LUQ						ASW	S1	S2	CRI	LUQ				t-Test: Two-Sample Assuming Unequal Variances
Sample	ER1	E2	ER2	ER2-ER1	Sample	ER1	E2	ER2	ER2-ER1	Sample	ER1	E2	ER2	ER2-ER1	Sample	ER1	E2	ER2	ER2-ER1	Sample	ER1	E2	ER2	ER2-ER1		-0.01	-0.012	-0.012	0.008	0
11/1/2	0.02	0.05	0.01	-0.01	11/1/3	0.01	-0.01	-0.002	-0.012	11/2/3	0	-0.06	-0.012	-0.012	11/3/2	0.01	0.09	0.018	0.008	11/1/4	0	0	0	0		-0.004	-0.002	0.006	0.034	-0.022					ASW	S1
11/4/4	0.01	0.03	0.006	-0.004	11/2/4	0	-0.01	-0.002	-0.002	11/3/4	0	0.03	0.006	0.006	11/4/3	0.01	0.22	0.044	0.034	11/2/1	0.02	-0.01	-0.002	-0.022		0.002	0	0.004	-0.008	-0.006				Mean	-0.0106154	-0.0113333
11/6/2	0	0.01	0.002	0.002	11/6/3	0	0	0	0	11/4/1	0	0.02	0.004	0.004	11/6/4	0.01	0.01	0.002	-0.008	11/4/2	0.01	0.02	0.004	-0.006		-0.006	-0.046	-0.002	0.034	-0.002				Variance	0.000242256	0.000424242
11/8/3	0.01	0.02	0.004	-0.006	11/7/4	0.06	0.07	0.014	-0.046	11/5/2	0	-0.01	-0.002	-0.002	11/8/2	0	0.17	0.034	0.034	11/5/3	0	-0.01	-0.002	-0.002		-0.002	0.032	0.004	0.064	0.002				Observations	13	12
11/9/4	0.02	0.09	0.018	-0.002	11/8/1	0.01	0.21	0.042	0.032	11/7/3	0.01	0.07	0.014	0.004	11/9/3	0.02	0.42	0.084	0.064	11/7/1	0	0.01	0.002	0.002		-0.014	-0.008	0.004	-0.008	-0.008				Hypothesized Mean Difference	0
11/10/1	0.02	0.03	0.006	-0.014	11/10/2	0.01	0.01	0.002	-0.008	11/8/4	0	0.02	0.004	0.004						11/9/2	0.01	0.01	0.002	-0.008		-0.008	-0.016	-0.008	0.084	-0.01				df	20
										11/9/1	0.02	0.06	0.012	-0.008						11/10/3	0.01	0	0	-0.01		0.002	-0.038	-0.048	0.058	-0.03				t Stat	0.0977107
12/1/2	0.01	0.01	0.002	-0.008	12/1/3	0.02	0.02	0.004	-0.016	12/2/3	0.05	0.01	0.002	-0.048	12/1/4	0.02	0.06	0.012	-0.008	12/2/4	0.06	0.15	0.03	-0.03		-0.024	-0.008	0.004	0.016	-0.014				P(T<=t) one-tail	0.461567
12/3/3	0	0.01	0.002	0.002	12/3/1	0.04	0.01	0.002	-0.038	12/3/4	0.02	0.12	0.024	0.004	12/3/2	0.02	0.52	0.104	0.084	12/4/2	0.02	0.03	0.006	-0.014		-0.014	0.002	-0.092	-0.024	0.012				t Critical one-tail	2.52798
12/4/4	0.04	0.08	0.016	-0.024	12/5/2	0.01	0.01	0.002	-0.008	12/4/1	0.1	0.04	0.008	-0.092	12/6/4	0.03	0.44	0.088	0.058	12/5/3	0.01	0.11	0.022	0.012		-0.048	-0.008	-0.002	-0.02	-0.068				P(T<=t) two-tail	0.923135
12/5/1	0.01	-0.02	-0.004	-0.014	12/6/3	0	0.01	0.002	0.002	12/6/2	0	-0.01	-0.002	-0.002	12/7/1	0	0.08	0.016	0.016	12/7/4	0.07	0.01	0.002	-0.068		-0.026	-0.032	0		0.014				t Critical two-tail	2.84534
12/8/3	0.05	0.01	0.002	-0.048	12/8/4	0.01	0.01	0.002	-0.008	12/7/3	0	0	0	0	12/8/2	0.05	0.13	0.026	-0.024	12/8/1	0	0.07	0.014	0.014		0.014		-0.006		0.026
12/9/4	0.03	0.02	0.004	-0.026	12/10/2	0.04	0.04	0.008	-0.032	12/9/1	0.01	0.02	0.004	-0.006	12/10/3	0.03	0.05	0.01	-0.02	12/9/2	0.03	0.28	0.056	0.026											ASW	S2
12/10/1	-0.01	0.02	0.004	0.014																						Anova: Single Factor								Mean	-0.0106154	-0.0113846
																																		Variance	0.000242256	0.000786256
			N ASW:	13				N S1:	12				N S21:	13				N CRI:	11				N LUQ:	13		SUMMARY								Observations	13	13
																										Groups	Count	Sum	Average	Variance				Hypothesized Mean Difference	0
			Max ASW:	0.014				Max S1:	0.032				Max S2:	0.006				Max CRI:	0.084				Max LUQ:	0.026		ASW	13	-0.138	-0.0106154	0.000242256				df	19
			Min ASW:	-0.048				Min S1:	-0.046				Min S2:	-0.092				Min CRI:	-0.024				Min LUQ:	-0.068		S1	12	-0.136	-0.0113333	0.000424242				t Stat	0.0864816
			Range ASW:	0.062				Range S1:	0.078				Range S2:	0.098				Range CRI:	0.108				Range LUQ:	0.094		S2	13	-0.148	-0.0113846	0.000786256				P(T<=t) one-tail	0.465994
																										CRI	11	0.238	0.0216364	0.00131025				t Critical one-tail	2.53948
			Mean ASW:	-0.0106154				Mean S1:	-0.0113333				Mean S2:	-0.0113846				Mean CRI:	0.0216364				Mean LUQ:	-0.00815385		LUQ	13	-0.106	-0.00815385	0.000546974				P(T<=t) two-tail	0.931989
			SD ASW:	0.0155646				SD S1:	0.0205971				SD S2:	0.0280403				SD CRI:	0.0361974				SD LUQ:	0.0233875										t Critical two-tail	2.86093
			SEM ASW:	0.00431684				SEM S1:	0.00594588				SEM S2:	0.00777697				SEM CRI:	0.0109139				SEM LUQ:	0.00648652
																										ANOVA									ASW	CRI
																										Source of Variation	SS	df	MS	F	P-value	F crit		Mean	-0.0106154	0.0216364
																										Between Groups	0.00934849	4	0.00233712	3.63233	0.0105061	2.53358		Variance	0.000242256	0.00131025
																										Within Groups	0.0366751	57	0.000643422					Observations	13	11
																																		Hypothesized Mean Difference	0
																										Total	0.0460235	61						df	13
																																		t Stat	-2.74795
																																		P(T<=t) one-tail	0.00830138
																																		t Critical one-tail	2.65031
																																		P(T<=t) two-tail	0.0166028
																																		t Critical two-tail	3.01228
																																			ASW	LUQ
																																		Mean	-0.0106154	-0.00815385
																																		Variance	0.000242256	0.000546974
																																		Observations	13	13
																																		Hypothesized Mean Difference	0
																																		df	21
																																		t Stat	-0.315919
																																		P(T<=t) one-tail	0.377591
																																		t Critical one-tail	2.51765
																																		P(T<=t) two-tail	0.755182
																																		t Critical two-tail	2.83136
