# Supplementary material for: Discovery and functional characterization of neuropeptides in crinoid echinoderms
Source: Front Neurosci. 2022 Dec 13;16:1006594. doi: 10.3389/fnins.2022.1006594 (PMC9793003; doi:10.3389/fnins.2022.1006594)
Supplement: Supplementary file 6 [file Data_Sheet_6.XLSX]

## Sheet: Animals 13-14-20-35
	EXPERIMENT		DOSE-RESPONSE CRINOTOCIN
	DATES		25.3.19 + 26.3.19 + 2&3 May 2019 + 11&14 October 2019
	"Sample":	Animal/Arm/Preparation
	10-4					10-5					10-6					10-7					10-8
	Sample	ER1	E2	ER2	ER2-ER1	Sample	ER1	E2	ER2	ER2-ER1	Sample	ER1	E2	ER2	ER2-ER1	Sample	ER1	E2	ER2	ER2-ER1	Sample	ER1	E2	ER2	ER2-ER1
	13/1/1	0	0.02	0.004	0.004	13/2/2	0.02	0.36	0.072	0.052	13/3/3	-0.01	0	0	0.01	13/4/1	0.02	0.33	0.066	0.046	13/5/1	0.01	0.01	0.002	-0.008
	13/1/2	0.03	0.05	0.01	-0.02	13/2/3	0.05	0.87	0.174	0.124	13/3/4	0.01	0.13	0.026	0.016	13/4/4	0.01	0.02	0.004	-0.006	13/5/2	0.06	0.04	0.008	-0.052
	13/1/3	0	0.04	0.008	0.008	13/2/4	0.03	0.04	0.008	-0.022	13/3/1	0	0.12	0.024	0.024	13/4/2	0.01	0.02	0.004	-0.006	13/5/3	0.05	0.03	0.006	-0.044
	13/1/4	0.02	0.12	0.024	0.004	13/2/1	0.01	-0.01	-0.002	-0.012	13/3/2	0.01	0.08	0.016	0.006	13/4/3	0.02	0.01	0.002	-0.018	13/5/4	0.02	0.05	0.01	-0.01
	13/10/2	0.01	0.7	0.14	0.13	13/9/1	0.04	0.23	0.046	0.006	13/8/4	0.04	0.31	0.062	0.022	13/7/3	0.04	0.14	0.028	-0.012	13/6/2	0.02	0.07	0.014	-0.006
	13/10/3	0.1	0.13	0.026	-0.074	13/9/2	0.01	0.13	0.026	0.016	13/8/1	0.02	0.36	0.072	0.052	13/7/4	0.07	0.02	0.004	-0.066	13/6/3	0.02	0.07	0.014	-0.006
	13/10/4	0.04	0.84	0.168	0.128	13/9/3	0.02	0.16	0.032	0.012	13/8/2	0.05	0.07	0.014	-0.036	13/7/1	0.01	0	0	-0.01	13/6/4	0.01	0.01	0.002	-0.008
	13/10/1	0.05	0.28	0.056	0.006						13/8/3	0.11	0.79	0.158	0.048	13/7/2	0	0.25	0.05	0.05	13/6/1	0	0.13	0.026	0.026
	14/1/1	0.01	0.29	0.058	0.048	14/2/2	0	0.06	0.012	0.012	14/3/3	0.02	0.1	0.02	0	14/4/4	0.04	0.26	0.052	0.012	14/5/1	0.03	0.05	0.01	-0.02
	14/1/3	0.01	0.24	0.048	0.038	14/2/3	0.01	0.07	0.014	0.004	14/3/4	0.01	1.26	0.252	0.242	14/4/1	0	0.01	0.002	0.002	14/5/2	0	0.38	0.076	0.076
	14/1/4	0.01	0.55	0.11	0.1	14/2/4	0.03	0.26	0.052	0.022	14/3/1	0.02	0.02	0.004	-0.016	14/4/2	0.02	0.23	0.046	0.026	14/5/3	0.02	0.08	0.016	-0.004
	14/10/2	0.02	0.03	0.006	-0.014	14/9/1	0.01	0.27	0.054	0.044	14/3/2	0.01	0.01	0.002	-0.008	14/7/3	0.04	0.41	0.082	0.042	14/5/4	0.07	0.51	0.102	0.032
	14/10/3	0.04	0.31	0.062	0.022	14/9/2	0.02	0.76	0.152	0.132	14/8/1	0.09	0.09	0.018	-0.072	14/7/4	0.02	0.01	0.002	-0.018	14/6/2	0.03	0.06	0.012	-0.018
	14/10/4	0.02	0.07	0.014	-0.006						14/8/3	0.02	0.4	0.08	0.06	14/7/2	0.02	0.77	0.154	0.134	14/6/3	0.03	0.19	0.038	0.008
	14/10/1	0.03	2.55	0.51	0.48																14/6/1	0.01	0.01	0.002	-0.008		outlier?
	20/1/1	0.01	0.02	0.004	-0.006	20/1/2	0.01	0.07	0.014	0.004	20/1/3	0.01	0.01	0.002	-0.008	20/1/4	0.01	0.01	0.002	-0.008	20/2/4	0	0.07	0.014	0.014
	20/3/4	0.01	0.08	0.016	0.006	20/2/1	0	0.07	0.014	0.014	20/2/2	0	0.02	0.004	0.004	20/2/3	0	0.01	0.002	0.002	20/3/3	0.01	0.01	0.002	-0.008
	20/4/3	0.01	0.04	0.008	-0.002	20/4/4	0	0.17	0.034	0.034	20/3/1	0.01	0.3	0.06	0.05	20/3/2	0.02	0.11	0.022	0.002	20/4/2	0.01	0.02	0.004	-0.006
	20/5/2	0.01	0.02	0.004	-0.006	20/5/3	0.01	0.01	0.002	-0.008	20/5/4	0.01	0.03	0.006	-0.004	20/4/1	0	0.03	0.006	0.006	20/5/1	0.01	0.01	0.002	-0.008
	20/6/1	0	0.04	0.008	0.008	20/6/2	0	0.17	0.034	0.034	20/6/3	0.01	0.01	0.002	-0.008	20/6/4	0.01	0.03	0.006	-0.004	20/7/4	0.01	0.01	0.002	-0.008
	20/8/4	0.01	0.02	0.004	-0.006	20/7/1	0.01	0.01	0.002	-0.008	20/7/2	0.01	0.15	0.03	0.02	20/7/3	0.01	0.01	0.002	-0.008	20/8/3	0.01	0.01	0.002	-0.008
	20/9/3	0	0.12	0.024	0.024	20/9/4	0.01	0.02	0.004	-0.006	20/8/1	0	0.14	0.028	0.028	20/8/2	0	0.08	0.016	0.016	20/9/2	0.01	0.04	0.008	-0.002
	20/10/2	0.01	0.06	0.012	0.002	20/10/3	0	0.14	0.028	0.028	20/10/4	0	0.23	0.046	0.046	20/9/1	0.03	0.01	0.002	-0.028	20/10/1	0.01	0.13	0.026	0.016
	35/1/1	0.01	0.26	0.052	0.042	35/1/2	0.01	0.59	0.118	0.108	35/1/3	0.03	0.01	0.002	-0.028	35/1/4	0	0.29	0.058	0.058	35/2/4	0.01	0.02	0.004	-0.006
	35/3/4	0	0.45	0.09	0.09	35/4/4	0	0.17	0.034	0.034	35/2/2	0.01	0.08	0.016	0.006	35/2/3	0.01	0	0	-0.01	35/3/3	0.01	0.03	0.006	-0.004
	35/4/3	0	0.16	0.032	0.032	35/5/3	0.01	0.01	0.002	-0.008	35/5/4	0	0.15	0.03	0.03	35/3/2	0.04	0.04	0.008	-0.032	35/4/2	0.01	0.12	0.024	0.014
	35/5/2	0	0.05	0.01	0.01	35/6/2	0	0.69	0.138	0.138	35/6/3	0.01	0.06	0.012	0.002	35/4/1	0	0.01	0.002	0.002	35/7/4	0	0.01	0.002	0.002
	35/8/4	0	0.17	0.034	0.034	35/9/4	-0.01	0.09	0.018	0.028	35/7/2	0	0.16	0.032	0.032	35/6/4	0	0.01	0.002	0.002	35/8/3	0.01	0.01	0.002	-0.008
	35/9/3	0	0.16	0.032	0.032	35/10/3	0.01	0.03	0.006	-0.004	35/10/4	0.01	0.04	0.008	-0.002	35/7/3	0	0.01	0.002	0.002	35/9/2	0.01	0.12	0.024	0.014
	35/10/1	0	0.16	0.032	0.032											35/8/2	0	0.11	0.022	0.022
																35/9/1	0	0.01	0.002	0.002
			Mean		0.0382			Mean		0.0299231			Mean		0.0184286			Mean		0.00666667			Mean		-0.00137931
				Mean without outlier:	0.0229655
