# Supplementary material for: Discovery and functional characterization of neuropeptides in crinoid echinoderms
Source: Front Neurosci. 2022 Dec 13;16:1006594. doi: 10.3389/fnins.2022.1006594 (PMC9793003; doi:10.3389/fnins.2022.1006594)
Supplement: Supplementary file 7 [file Data_Sheet_7.XLSX]

## Sheet: Procraine_Experiments
"Sample":	Animal/Arm/Preparation
		Anaesthetisation Experiment with Procaine hydrochloride 1mM - July 2019 - Animal 29 - Arms 3 to 10
	CRI						CRI + PRO						ASW
Date	Sample	E1	ER1	E2	ER2	ER2 - ER1	Sample	E1	ER1	E2	ER2	ER2 - ER1	Sample	E1	ER1	E2	ER2	ER2 - ER1
25/7/19	29/5/1	0.01	0.01	0.03	0.006	-0.004	29/3/4	0.01	0.01	0.06	0.012	0.002	29/3/1	0.02	0.02	0.01	0.002	-0.018
	29/4/3	0	0	0.01	0.002	0.002	29/5/1	0	0	0.01	0.002	0.002	29/3/3	0	0	0	0	0
	29/4/1	0	0	0.47	0.094	0.094	29/6/2	0.01	0.01	0	0	-0.01	29/4/2	0	0	0.01	0.002	0.002
	29/5/4	0	0	0.06	0.012	0.012							29/4/4	0.01	0.01	0	0	-0.01
	29/5/2	0.01	0.01	0.04	0.008	-0.002							29/5/3	0	0	0.01	0.002	0.002
	29/6/3	0.01	0.01	0.05	0.01	0							29/6/4	0.01	0.01	0.01	0.002	-0.008
26/7/19	29/7/2	0	0	0.25	0.05	0.05	29/7/3	0	0	0.01	0.002	0.002	29/8/1	-0.01	-0.01	0.03	0.006	0.016
	29/7/4	0	0	0.26	0.052	0.052	29/8/2	0	0	0.01	0.002	0.002	29/9/2	0	0	0.02	0.004	0.004
	29/8/3	0.01	0.01	0.01	0.002	-0.008	29/8/4	0.01	0.01	0.01	0.002	-0.008	29/10/1	0	0	0.04	0.008	0.008
	29/9/4	0.02	0.02	0.48	0.096	0.076	29/9/3	0.01	0.01	0.01	0.002	-0.008	29/10/3	0	0	0.01	0.002	0.002
							29/9/1	0.01	0.01	0	0	-0.01
							29/10/4	0	0	0.02	0.004	0.004
							29/10/2	0	0	0.02	0.004	0.004
		Anaesthetisation Experiment with Procaine hydrochloride 1mM - August 2019 - Animal 33 - Arms 1 to 10
	CRI						CRI + PRO						ASW
Date	Sample	E1	ER1	E2	ER2	ER2 - ER1	Sample	E1	ER1	E2	ER2	ER2 - ER1	Sample	E1	ER1	E2	ER2	ER2 - ER1
21/8/19	33/1/2	0	0	0.54	0.108	0.108	33/1/3	0	0	0.21	0.042	0.042	33/1/1	0.01	0.01	0.37	0.074	0.064
	33/1/4	0.04	0.04	0.09	0.018	-0.022	33/2/2	0	0	0.23	0.046	0.046	33/3/4	0.04	0.04	0.02	0.004	-0.036
	33/2/3	0.01	0.01	0	0	-0.01	33/2/4	0	0	0.01	0.002	0.002	33/5/2	0.02	0.02	0.01	0.002	-0.018
	33/2/1	0.01	0.01	0.28	0.056	0.046	33/3/3	0	0	0	0	0	33/5/3	0.01	0.01	0.01	0.002	-0.008
	33/3/2	0.02	0.02	0.03	0.006	-0.014	33/3/1	0	0	0	0	0
	33/4/1	0.04	0.04	0.2	0.04	0	33/4/4	0	0	0.04	0.008	0.008
							33/4/2	0.01	0.01	0	0	-0.01
							33/5/1	0	0	0	0	0
							33/5/4	0.01	0.01	0.03	0.006	-0.004
22/8/19	33/6/4	0.01	0.01	0.05	0.01	0	33/6/2	0	0	0.66	0.132	0.132	33/6/1	0	0	0.01	0.002	0.002		outlier?
	33/7/3	0	0	0.03	0.006	0.006	33/7/1	0.01	0.01	0.01	0.002	-0.008	33/6/3	0.01	0.01	0.08	0.016	0.006
	33/8/4	0.03	0.03	0.07	0.014	-0.016	33/9/4	0	0	0.01	0.002	0.002	33/7/2	0.02	0.02	0	0	-0.02
	33/8/2	0.07	0.07	0.2	0.04	-0.03	33/10/3	0	0	0.01	0.002	0.002	33/7/4	0.02	0.02	0.01	0.002	-0.018
	33/9/3	0.01	0.01	0.02	0.004	-0.006							33/8/3	0.06	0.06	0.02	0.004	-0.056
	33/10/2	0.01	0.01	0.05	0.01	0							33/8/1	0.01	0.01	0.11	0.022	0.012
	33/10/4	0	0	0.22	0.044	0.044							33/9/2	0.03	0.03	0.03	0.006	-0.024
													33/10/1	0.02	0.02	0.02	0.004	-0.016
		Anaesthetisation Experiment with Procaine hydrochloride 1mM - October 2019 - Animal 34 - Arms 1 to 10
	CRI						CRI + PRO						ASW
Date	Sample	E1	ER1	E2	ER2	ER2 - ER1	Sample	E1	ER1	E2	ER2	ER2 - ER1	Sample	E1	ER1	E2	ER2	ER2 - ER1
08/10/19	34/1/2	-0.01	-0.01	0.06	0.012	0.022	34/1/3	0	0	0.01	0.002	0.002	34/1/1	0.01	0.01	0.01	0.002	-0.008
	34/1/4	0.01	0.01	0.75	0.15	0.14	34/2/2	0	0	0.01	0.002	0.002	34/3/4	0.01	0.01	0.07	0.014	0.004
	34/2/3	0.01	0.01	0.11	0.022	0.012	34/2/4	0	0	0.15	0.03	0.03	34/4/3	0	0	0.01	0.002	0.002
	34/2/1	0.01	0.01	0.01	0.002	-0.008	34/3/3	0.01	0.01	0.01	0.002	-0.008	34/5/2	0.01	0.01	0.01	0.002	-0.008
	34/3/2	0	0	0.22	0.044	0.044	34/3/1	0.01	0.01	0.1	0.02	0.01	34/5/4	0.02	0.02	0.28	0.056	0.036
	34/4/1	0	0	0.34	0.068	0.068	34/4/4	0	0	0.02	0.004	0.004
							34/4/2	0	0	0	0	0
							34/5/1	0	0	0	0	0
							34/5/3	0	0	0.06	0.012	0.012
09/10/19	34/6/4	0.01	0.01	0.1	0.02	0.01	34/6/2	0.01	0.01	0.05	0.01	0	34/6/1	0.01	0.01	0.07	0.014	0.004
	34/7/3	0	0	0.01	0.002	0.002	34/10/3	0.01	0.01	0	0	-0.01	34/6/3	0	0	0.11	0.022	0.022
	34/8/4	0.01	0.01	0.11	0.022	0.012							34/7/2	0.01	0.01	0.01	0.002	-0.008
	34/8/2	-0.01	-0.01	0.1	0.02	0.03							34/7/4	0.01	0.01	0.13	0.026	0.016
	34/9/1	0.03	0.03	0.4	0.08	0.05							34/8/3	0	0	0.02	0.004	0.004
	34/9/3	0	0	0.04	0.008	0.008							34/8/1	0	0	0.07	0.014	0.014
	34/10/2	0	0	0.24	0.048	0.048							34/9/2	0	0	0.05	0.01	0.01
	34/10/4	0.01	0.01	-0.01	-0.002	-0.012							34/10/1	0.01	0.01	0.1	0.02	0.01

## Sheet: Procaine_Mean_SEM_Range
	ER2-ER1 values
Sample	CRI		Sample	CRI+PRO			Sample	ASW
				All	No outlier
29/5/1	-0.004		29/3/4	0.002	0.002		29/3/1	-0.018
29/4/3	0.002		29/5/1	0.002	0.002		29/3/3	0
29/4/1	0.094		29/6/2	-0.01	-0.01		29/4/2	0.002
29/5/4	0.012		29/7/3	0.002	0.002		29/4/4	-0.01
29/5/2	-0.002		29/8/2	0.002	0.002		29/5/3	0.002
29/6/3	0		29/8/4	-0.008	-0.008		29/6/4	-0.008
29/7/2	0.05		29/9/3	-0.008	-0.008		29/8/1	0.016
29/7/4	0.052		29/9/1	-0.01	-0.01		29/9/2	0.004
29/8/3	-0.008		29/10/4	0.004	0.004		29/10/1	0.008
29/9/4	0.076		29/10/2	0.004	0.004		29/10/3	0.002
33/1/2	0.108		33/1/3	0.042	0.042		33/1/1	0.064
33/1/4	-0.022		33/2/2	0.046	0.046		33/3/4	-0.036
33/2/3	-0.01		33/2/4	0.002	0.002		33/5/2	-0.018
33/2/1	0.046		33/3/3	0	0		33/5/3	-0.008
33/3/2	-0.014		33/3/1	0	0		33/6/1	0.002
33/4/1	0		33/4/4	0.008	0.008		33/6/3	0.006
33/6/4	0		33/4/2	-0.01	-0.01		33/7/2	-0.02
33/7/3	0.006		33/5/1	0	0		33/7/4	-0.018
33/8/4	-0.016		33/5/4	-0.004	-0.004		33/8/3	-0.056
33/8/2	-0.03		33/6/2	0.132			33/8/1	0.012
33/9/3	-0.006		33/7/1	-0.008	-0.008		33/9/2	-0.024
33/10/2	0		33/9/4	0.002	0.002		33/10/1	-0.016
33/10/4	0.044		33/10/3	0.002	0.002		34/1/1	-0.008
34/1/2	0.022		34/1/3	0.002	0.002		34/3/4	0.004
34/1/4	0.14		34/2/2	0.002	0.002		34/4/3	0.002
34/2/3	0.012		34/2/4	0.03	0.03		34/5/2	-0.008
34/2/1	-0.008		34/3/3	-0.008	-0.008		34/5/4	0.036
34/3/2	0.044		34/3/1	0.01	0.01		34/6/1	0.004
34/4/1	0.068		34/4/4	0.004	0.004		34/6/3	0.022
34/6/4	0.01		34/4/2	0	0		34/7/2	-0.008
34/7/3	0.002		34/5/1	0	0		34/7/4	0.016
34/8/4	0.012		34/5/3	0.012	0.012		34/8/3	0.004
34/8/2	0.03		34/6/2	0	0		34/8/1	0.014
34/9/1	0.05		34/10/3	-0.01	-0.01		34/9/2	0.01
34/9/3	0.008						34/10/1	0.01
34/10/2	0.048
34/10/4	-0.012
				All	No outlier
N CRI:	37		N CRI+PRO:	34	33		N ASW:	35
Max CRI:	0.14		Max CRI+PRO:	0.132	0.046		Max ASW:	0.064
Min CRI:	-0.03		Min CRI+PRO:	-0.01	-0.01		Min ASW:	-0.056
Range CRI:	0.17		Range CRI+PRO:	0.142	0.056		Range ASW:	0.12
Mean CRI:	0.0217297		Mean CRI+PRO:	0.00688235	0.00309091		Mean ASW:	-0.000457143
SD CRI:	0.0384828		SD CRI+PRO:	0.0256181	0.0131443		SD ASW:	0.0204081
SEM CRI:	0.00632653		SEM CRI+PRO:	0.00439347	0.00228813		SEM ASW:	0.0034496

## Sheet: Procaine_Summary_Statistics
	No outlier
CRI	CRI+PRO	ASW
-0.004	0.002	-0.018		Anova: Single Factor								t-Test: Two-Sample Assuming Unequal Variances
0.002	0.002	0
0.094	-0.01	0.002		SUMMARY									CRI	ASW
0.012	0.002	-0.01		Groups	Count	Sum	Average	Variance				Mean	0.0217297	-0.000457143
-0.002	0.002	0.002		CRI	37	0.804	0.0217297	0.00148092				Variance	0.00148092	0.000416491
0	-0.008	-0.008		CRI+PRO	33	0.102	0.00309091	0.000172773				Observations	37	35
0.05	-0.008	0.016		ASW	35	-0.016	-0.000457143	0.000416491				Hypothesized Mean Difference	0
0.052	-0.01	0.004										df	55
-0.008	0.004	0.008										t Stat	3.07899
0.076	0.004	0.002		ANOVA								P(T<=t) one-tail	0.00161898
0.108	0.042	0.064		Source of Variation	SS	df	MS	F	P-value	F crit		t Critical one-tail	2.17433
-0.022	0.046	-0.036		Between Groups	0.0102495	2	0.00512474	7.16033	0.00123058	3.08547		P(T<=t) two-tail	0.00323795
-0.01	0.002	-0.018		Within Groups	0.0730027	102	0.000715713					t Critical two-tail	2.46151
0.046	0	-0.008
-0.014	0	0.002		Total	0.0832522	104
0	0.008	0.006										t-Test: Two-Sample Assuming Unequal Variances
0	-0.01	-0.02
0.006	0	-0.018											CRI+PRO	ASW
-0.016	-0.004	-0.056										Mean	0.00309091	-0.000457143
-0.03	-0.008	0.012										Variance	0.000172773	0.000416491
-0.006	0.002	-0.024										Observations	33	35
0	0.002	-0.016										Hypothesized Mean Difference	0
0.044	0.002	-0.008										df	58
0.022	0.002	0.004										t Stat	0.857126
0.14	0.03	0.002										P(T<=t) one-tail	0.197452
0.012	-0.008	-0.008										t Critical one-tail	2.17146
-0.008	0.01	0.036										P(T<=t) two-tail	0.394903
0.044	0.004	0.004										t Critical two-tail	2.45753
0.068	0	0.022
0.01	0	-0.008
0.002	0.012	0.016										t-Test: Two-Sample Assuming Unequal Variances
0.012	0	0.004
0.03	-0.01	0.014											CRI	CRI+PRO
0.05		0.01										Mean	0.0217297	0.00309091
0.008		0.01										Variance	0.00148092	0.000172773
0.048												Observations	37	33
-0.012												Hypothesized Mean Difference	0
												df	45
												t Stat	2.7705
												P(T<=t) one-tail	0.00405313
												t Critical one-tail	2.18675
												P(T<=t) two-tail	0.00810626
												t Critical two-tail	2.47873
												Note: Since there are three treatments, alpha was converted to 0.05/3=0.017 (Bonferroni correction).

## Sheet: ANOVA
Anova: Single Factor
SUMMARY
Groups	Count	Sum	Average	Variance
Column 1	37	0.804	0.0217297	0.00148092
Column 2	33	0.102	0.00309091	0.000172773
Column 3	35	-0.016	-0.000457143	0.000416491
ANOVA
Source of Variation	SS	df	MS	F	P-value	F crit
Between Groups	0.0102495	2	0.00512474	7.16033	0.00123058	3.08547
Within Groups	0.0730027	102	0.000715713
Total	0.0832522	104

## Sheet: t-TEST_Bonferroni_1
t-Test: Two-Sample Assuming Unequal Variances
	CRI	ASW
Mean	0.0217297	-0.000457143
Variance	0.00148092	0.000416491
Observations	37	35
Hypothesized Mean Difference	0
df	55
t Stat	3.07899
P(T<=t) one-tail	0.00161898
t Critical one-tail	2.17433
P(T<=t) two-tail	0.00323795
t Critical two-tail	2.46151

## Sheet: t_TEST_Bonferroni_2
t-Test: Two-Sample Assuming Unequal Variances
	Variable 1	Variable 2
Mean	0.00309091	-0.000457143
Variance	0.000172773	0.000416491
Observations	33	35
Hypothesized Mean Difference	0
df	58
t Stat	0.857126
P(T<=t) one-tail	0.197452
t Critical one-tail	2.17146
P(T<=t) two-tail	0.394903
t Critical two-tail	2.45753

## Sheet: t_TEST_Bonferroni_3
t-Test: Two-Sample Assuming Unequal Variances
	Variable 1	Variable 2
Mean	0.0217297	0.00309091
Variance	0.00148092	0.000172773
Observations	37	33
Hypothesized Mean Difference	0
df	45
t Stat	2.7705
P(T<=t) one-tail	0.00405313
t Critical one-tail	2.18675
P(T<=t) two-tail	0.00810626
t Critical two-tail	2.47873
